# Supplementary material for: Inference of RNA Polymerase II Transcription Dynamics from Chromatin Immunoprecipitation Time Course Data
Source: PLoS Comput Biol. 2014 May 15;10(5):e1003598. doi: 10.1371/journal.pcbi.1003598 (PMC4022483; doi:10.1371/journal.pcbi.1003598)
Supplement: File S1 — Gene lists and clustering results. The files in this archive include the list of 2623 genes found to exhibit differential pol-II occupancy between 0 and 40 min after E2 treatment and also greater than 1000 bp in length. A BED file with the coordinates of the genes according to the hg19 annotation and a list of 383 genes found to fit the pol-II model well and their cluster indices. (ZIP) [file pcbi.1003598.s001.zip]

Archive with 6 entries (5 files):
- GeneLists/ReadMe.txt
- GeneLists/gene_list.txt
- GeneLists/gene_regions.bed
- GeneLists/Model_fit_genes.tsv
- GeneLists/ReadMe.txt~
- GeneLists/
