# Supplementary material for: Inference of RNA Polymerase II Transcription Dynamics from Chromatin Immunoprecipitation Time Course Data
Source: PLoS Comput Biol. 2014 May 15;10(5):e1003598. doi: 10.1371/journal.pcbi.1003598 (PMC4022483; doi:10.1371/journal.pcbi.1003598)
Supplement: File S1 — Gene lists and clustering results. The files in this archive include the list of 2623 genes found to exhibit differential pol-II occupancy between 0 and 40 min after E2 treatment and also greater than 1000 bp in length. A BED file with the coordinates of the genes according to the hg19 annotation and a list of 383 genes found to fit the pol-II model well and their cluster indices. (ZIP) [file pcbi.1003598.s001.zip › GeneLists/ReadMe.txt]

This folder contains additional files with results presented in the paper

"Inference of RNA Polymerase II Transcription Dynamics from Chromatin Immunoprecipitation Time Course Data"


The folder contains the following files 


1) gene_list.txt is a list of 2623 genes found to exhibit differential pol-II occupancy 
between 0 and 40 min after E2 treatment and also greater than 1000bp in length

2) gene_regions.bed is a BED file with the coordinates of the genes in gene_list.txt according to the hg19 annotation 

3) Model_fit_genes.tsv is a list of 383 genes found to fit the pol-II model well and their cluster indices
