# Supplementary material for: Inference of RNA Polymerase II Transcription Dynamics from Chromatin Immunoprecipitation Time Course Data
Source: PLoS Comput Biol. 2014 May 15;10(5):e1003598. doi: 10.1371/journal.pcbi.1003598 (PMC4022483; doi:10.1371/journal.pcbi.1003598)
Supplement: File S1 — Gene lists and clustering results. The files in this archive include the list of 2623 genes found to exhibit differential pol-II occupancy between 0 and 40 min after E2 treatment and also greater than 1000 bp in length. A BED file with the coordinates of the genes according to the hg19 annotation and a list of 383 genes found to fit the pol-II model well and their cluster indices. (ZIP) [file pcbi.1003598.s001.zip › GeneLists/gene_list.txt]

A4GALT
AAMP
AARSD1
AARS
ABAT
ABCA3
ABCE1
ABCF2
ABHD14B
ABHD1
ABHD2
ABHD8
ABT1
ACAD8
ACAT2
ACLY
ACOT1
ACPT
ACTB
ACTG1
ACTN1
ACTN4
ACTR1B
ACTR2
ACTR3BP2
ACTR3
ACTR8
ACY1
ADAM1
ADAMTSL4
ADAMTSL5
ADAT3
ADCY1
ADPRHL2
ADRA2C
ADRB1
ADRBK1
ADSL
AEBP1
AEN
AES
AFG3L1
AGAP8
AGXT2L2
AHCY
AHDC1
AHSA1
AK1
AK2
AK3
AKAP1
AKAP8L
AKR7A2
AKT1
ALDH16A1
ALDH1B1
ALDH3A2
ALG11
ALG12
ALG3
ALOX12
ALOXE3
AMD1
AMFR
AMH
AMZ1
ANAPC13
ANAPC2
ANAPC7
ANKFY1
ANKLE2
ANKRD13D
ANKRD2
ANKRD52
ANKRD54
ANO8
ANO9
ANP32B
ANXA11
ANXA9
AOC2
AP1B1
AP1M2
AP1S1
AP2M1
AP2S1
APBA3
APEH
APH1A
APOA1BP
APOA2
APRT
ARAF
ARF6
ARFGAP1
ARFRP1
ARGLU1
ARHGEF10L
ARHGEF16
ARHGEF18
ARL16
ARL2BP
ARL3
ARL6IP4
ARMC6
ARMC7
ARMCX5
ARMCX6
ARPC1B
ARPC2
ARPC3
ARPC4
ARPC5L
ARPC5
ARRB2
ARSG
ARTN
ASB12
ASB13
ASB16
ASB6
ASCC2
ASCL2
ASF1B
ASNSD1
ATAD3B
ATF5
ATG16L2
ATG4B
ATP11A
ATP13A1
ATP13A2
ATP13A3
ATP1A1OS
ATP1A1
ATP2A2
ATP5A1
ATP5C1
ATP5D
ATP5E
ATP5F1
ATP5G1
ATP5G2
ATP5G3
ATP5I
ATP5J2
ATP5SL
ATP6AP1
ATP6V0B
ATP6V1C2
ATP6V1F
ATP8B1
ATRIP
ATXN2L
ATXN7L3
AUP1
AURKAIP1
AXIN1
B3GALNT1
B3GAT3
B3GNT3
B3GNT4
B4GALNT4
B4GALT2
B4GALT7
BAG1
BAG3
BAG5
BANF1
BAT2
BATF
BAX
BCAP31
BCAS4
BCDIN3D
BCL2L2
BCL3
BCORP1
BCR
BCS1L
BEST1
BET1L
BLOC1S3
BLVRB
BMS1P1
BOD1
BOK
BOP1
BRD9
BRF2
BRI3BP
BRIX1
BRMS1
BRPF1
BRS3
BTBD19
BTF3L4
BUB3
BYSL
C10orf111
C10orf116
C10orf137
C10orf18
C10orf2
C10orf35
C10orf58
C10orf95
C11orf24
C11orf31
C11orf35
C11orf48
C11orf51
C11orf57
C11orf59
C11orf68
C11orf83
C12orf24
C12orf41
C12orf45
C12orf47
C12orf65
C12orf73
C14orf104
C14orf138
C14orf142
C14orf149
C14orf156
C14orf169
C14orf182
C14orf1
C14orf2
C14orf43
C14orf79
C15orf17
C15orf39
C15orf52
C15orf63
C16orf11
C16orf13
C16orf72
C16orf74
C16orf75
C16orf79
C16orf7
C16orf88
C16orf91
C17orf44
C17orf49
C17orf56
C17orf58
C17orf62
C17orf70
C17orf76
C17orf81
C17orf85
C17orf86
C17orf89
C17orf90
C17orf95
C17orf96
C18orf8
C19orf10
C19orf24
C19orf25
C19orf29
C19orf34
C19orf40
C19orf42
C19orf43
C19orf46
C19orf48
C19orf53
C19orf57
C19orf60
C19orf6
C19orf70
C19orf71
C19orf76
C1orf109
C1orf122
C1orf123
C1orf151
C1orf163
C1orf172
C1orf182
C1orf194
C1orf212
C1orf213
C1orf216
C1orf226
C1orf229
C1orf35
C1orf43
C1orf50
C1orf52
C1orf56
C1orf77
C1QTNF6
C20orf11
C20orf134
C20orf135
C20orf20
C20orf24
C21orf122
C21orf33
C21orf59
C21orf67
C21orf70
C22orf13
C22orf15
C22orf23
C22orf25
C22orf29
C22orf39
C2orf14
C2orf18
C2orf52
C2orf68
C2orf79
C2orf7
C3orf19
C3orf45
C3orf59
C3orf78
C4orf10
C4orf39
C4orf42
C4orf43
C4orf48
C4orf6
C5orf35
C5orf55
C6orf108
C6orf120
C6orf124
C6orf125
C6orf132
C6orf141
C6orf164
C6orf1
C6orf48
C6orf62
C7orf13
C7orf40
C7orf59
C8G
C8orf33
C8orf46
C8orf51
C8orf55
C8orf58
C8orf59
C8orf73
C8orf77
C9orf100
C9orf114
C9orf116
C9orf117
C9orf123
C9orf140
C9orf142
C9orf169
C9orf23
C9orf40
C9orf44
C9orf69
C9orf78
C9orf86
C9orf95
CA12
CABLES2
CACNA1H
CACNG4
CALM1
CALM2
CALML4
CAMTA1
CAND1
CAND2
CANX
CAP2
CAPN12
CAPN7
CAPZB
CARD10
CARD14
CARD9
CARKD
CARS
CASKIN2
CASP7
CATSPERG
CBFA2T3
CBLL1
CBR3
CBS
CBX2
CBX3
CBX4
CC2D1B
CCDC107
CCDC137
CCDC24
CCDC42B
CCDC56
CCDC72
CCDC84
CCDC85B
CCDC86
CCDC88C
CCL4
CCND1
CCNL2
CCR7
CCT2
CCT3
CCT4
CCT5
CCT6A
CCT6P1
CCT7
CCT8
CD151
CD27
CD3EAP
CD68
CD81
CD9
CDC20
CDC25A
CDC34
CDC37
CDC42EP1
CDC42SE1
CDC6
CDCA4
CDH1
CDK10
CDK11A
CDK11B
CDK5RAP3
CDK9
CDT1
CEBPB
CECR4
CELSR1
CELSR2
CEMP1
CENPB
CES2
CFL1
CGB1
CGB7
CHAC1
CHCHD10
CHCHD1
CHCHD5
CHCHD8
CHDH
CHERP
CHML
CHMP2A
CHMP4A
CHMP6
CHMP7
CHPF2
CHPF
CHPT1
CHRM4
CHRNG
CHST15
CHSY1
CHTF18
CIAO1
CIRBP
CISH
CITED4
CLDN23
CLEC11A
CLIC3
CLK2
CLN6
CLN8
CLPP
CLPS
CLPTM1L
CLTA
CN5H6
CNBP
CNDP2
CNN2
CNOT3
CNPY2
CNPY3
CNPY4
CNTROB
COASY
COG8
COL12A1
COL18A1
COMMD4
COMMD6
COMTD1
COPE
COPS3
COPS6
COPS7A
COQ4
CORO1A
CORO7
COX4I1
COX4NB
COX5A
COX6A1
COX6B1
COX6C
COX7A2L
COX7C
CPLX3
CPSF3L
CPSF4
CPSF6
CPSF7
CRH
CRKL
CROCCP2
CSE1L
CSF3
CSK
CSNK2A1P
CST3
CT62
CTAGE6P
CTBP1
CTPS
CTR9
CTSD
CTTN
CTU1
CTU2
CTXN1
CUEDC1
CUTC
CXCL16
CXCR7
CXorf26
CXorf40B
CXXC5
CYB561
CYBA
CYC1
CYCS
CYP1A1
CYP1B1
CYP27B1
CYP2D6
CYP2R1
CYR61
DALRD3
DAZAP1
DBNDD2
DBNL
DCAF15
DCAF16
DCAKD
DCI
DCTN5
DCTPP1
DCXR
DDA1
DDIT4
DDRGK1
DDTL
DDT
DDX17
DDX19A
DDX20
DDX21
DDX28
DDX42
DDX49
DDX51
DDX54
DDX55
DDX56
DECR2
DEF8
DFFA
DGAT1
DGCR8
DGKE
DGKQ
DGKZ
DHCR7
DHRS4
DHX33
DHX34
DHX37
DHX9
DIAPH1
DIMT1L
DIRAS1
DKC1
DKFZP434I0714
DKFZP686I15217
DKFZp761E198
DLEU1
DLL1
DLST
DLX1
DLX3
DMKN
DMWD
DNAJA1
DNAJA3
DNAJB6
DNAJC14
DNAJC2
DNASE1L1
DNASE1L2
DND1
DNLZ
DNMBP
DNMT3L
DNPEP
DOHH
DOK7
DOLK
DOLPP1
DOPEY2
DOT1L
DPH1
DPH2
DPH3P1
DPM2
DPP9
DR1
DRG2
DSCR3
DUS1L
DUS3L
DUSP12
DUSP16
DUSP2
DUSP3
DUSP7
DYNC1LI2
DYNLL2
DYRK2
DYSFIP1
E2F1
E2F4
E2F6
E4F1
EAF1
EARS2
EBNA1BP2
ECE1
ECEL1P2
ECHS1
EDC3
EDF1
EDN2
EEF1A2
EEF1B2
EEF1D
EEF1G
EFEMP2
EFTUD2
EGR1
EGR3
EHD1
EHD4
EI24
EIF1AX
EIF2B1
EIF2B4
EIF2B5
EIF2S1
EIF2S2
EIF2S3
EIF3A
EIF3B
EIF3CL
EIF3C
EIF3D
EIF3F
EIF3G
EIF3I
EIF3J
EIF3K
EIF3L
EIF3M
EIF4A1
EIF4A3
EIF4B
EIF4G1
EIF4G2
EIF4H
EIF5A
EIF6
ELF1
ELF3
ELF4
ELK1
ELK4
ELMO3
ELOF1
EME1
EME2
EMG1
EMP2
EN2
ENDOG
ENHO
ENO1
ENOSF1
ENTPD3
EP400
EPB41L1
EPHA1
EPN3
EPS15L1
EPS8L2
EPT1
ERCC1
ERLIN2
ERRFI1
ESPN
ESRP2
ESRRA
EWSR1
EXOC3
EXOSC1
EXOSC2
EXOSC4
EXOSC6
F2RL3
FADD
FAHD1
FAHD2A
FAM100A
FAM102A
FAM106A
FAM108A1
FAM108B1
FAM108C1
FAM113A
FAM118A
FAM120AOS
FAM122B
FAM127C
FAM136A
FAM158A
FAM160B2
FAM166A
FAM166B
FAM178A
FAM189A2
FAM195A
FAM198B
FAM201A
FAM25A
FAM38A
FAM3A
FAM40A
FAM50A
FAM54B
FAM57A
FAM63A
FAM65C
FAM69B
FAM74A3
FAM82A2
FAM83E
FAM83G
FAM83H
FAM86A
FAM86B2
FAM86C
FAM96B
FAN1
FANCF
FARP1
FARSA
FASN
FASTKD2
FAT1
FBLIM1
FBL
FBRS
FBXL22
FBXL6
FBXO22
FBXO41
FBXW4P1
FBXW9
FCGR2C
FCRLB
FDX1L
FEM1A
FGF11
FGF19
FGFBP3
FGFR3
FGFRL1
FHDC1
FHL2
FIBP
FIS1
FITM2
FJX1
FKBP1AP1
FKBP2
FKBP4
FKBPL
FKRP
FLCN
FLII
FLJ10661
FLJ14107
FLJ23867
FLJ30679
FLJ35220
FLJ35390
FLJ39582
FLJ42393
FLJ42875
FLNA
FLNB
FLVCR2
FMN1
FNBP4
FNDC8
FOSL2
FOS
FOXC1
FOXK1
FOXK2
FOXN1
FOXO3
FOXS1
FPGS
FREM2
FRG2B
FRMD8
FTSJ2
FTSJ3
FUBP3
FUS
FUT4
FXYD3
FZD7
FZR1
G6PD
GAA
GAD1
GADD45A
GADD45B
GADD45GIP1
GALNT4
GANAB
GAN
GAPDH
GAPDHS
GARS
GATAD1
GATSL3
GBAP1
GCAT
GCN1L1
GDF15
GDI2
GEMIN4
GEMIN6
GET4
GGA2
GGA3
GGCX
GGN
GGT6
GIGYF1
GINS2
GINS3
GINS4
GJD3
GLA
GLIS2
GLRX5
GLT8D1
GLTPD2
GLTSCR2
GLYCTK
GLYR1
GMIP
GMPR2
GNB1
GNB2L1
GNL2
GNL3L
GNPTG
GNRHR2
GOLGA6L1
GOLGA8DP
GOT2
GP1BA
GP1BB
GPAA1
GPATCH4
GPBAR1
GPN2
GPR132
GPR151
GPR157
GPR172A
GPR44
GPR77
GPS1
GPS2
GPSM1
GPX1
GPX4
GREB1
GRHPR
GRIN3B
GRK6
GRPEL1
GRSF1
GRTP1
GRWD1
GSG2
GSPT1
GSTK1
GSTO1
GSTT2
GSTTP1
GSTZ1
GTF2H2
GTF2IP1
GTF3C4
GTF3C6
GTPBP3
GTPBP5
GUSBP1
GUSB
H19
H2AFY
H2BFXP
HAR1A
HAR1B
HARS2
HARS
HAUS1
HAUS7
HCCS
HCFC1
HCFC1R1
HCK
HCST
HDAC10
HDAC11
HDAC1
HDDC2
HDDC3
HDGF
HDLBP
HECTD3
HEMK1
HES3
HEXIM1
HEY2
HGS
HIF1A
HIGD1A
HIGD1B
HINT2
HK1
HMBS
HMG20B
HMGB1
HMGB3
HMOX2
HMX3
HN1
HNRNPAB
HNRNPC
HNRNPF
HNRNPR
HNRNPUL2
HNRNPU
HOMER3
HOOK3
HOXC11
HOXD11
HPDL
HPN
HPRT1
HPS1
HPS6
HRAS
HR
HS6ST1
HSBP1L1
HSCB
HSP90AB1
HSPA8
HSPB1
HSPB8
HSPC157
HSPD1
HSPE1
HTRA2
HYAL2
ICMT
ICOSLG
IDH3B
IDH3G
IDI2
IDUA
IER5L
IFITM2
IFITM3
IFRD2
IGF1R
IGFBP4
IKBKG
IL17RB
IL24
ILF2
ILF3
ILKAP
ILK
IMP3
IMP4
IMPDH2
INE1
ING5
INGX
INHA
INHBB
INPP5A
INSL3
INTS5
IPO4
IPO5
IPO7
IPPK
IRAK1
IRF3
IRF7
IRGQ
IRX3
IRX5
ISG20
ISYNA1
ITFG2
ITFG3
ITGB1BP2
ITPA
ITPK1AS
ITPK1
IVD
IZUMO1
IZUMO4
JAGN1
JAK1
JAK2
JARID2
JMJD4
JMJD8
JRKL
JUB
JUP
KANK3
KARS
KAT5
KAZALD1
KBTBD4
KCNJ14
KCNK15
KCNK5
KCNK6
KCTD11
KCTD13
KCTD17
KCTD5
KDM4B
KDM5C
KEAP1
KHDRBS1
KHSRP
KIAA0020
KIAA0100
KIAA0114
KIAA0182
KIAA0232
KIAA0284
KIAA0649
KIAA0664
KIAA0754
KIAA0907
KIAA0913
KIAA1543
KIAA1737
KIAA1919
KIAA1967
KIAA2013
KIF21A
KLC1
KLF10
KLF1
KLF4
KLF7
KLHDC5
KLHDC9
KLHL10
KLHL21
KLHL9
KPNB1
KRI1
KRT13
KRT15
KRT19
KRTAP10-11
KRTAP5-10
KRTAP5-2
KRTAP5-9
KRTCAP2
KTI12
LAD1
LAGE3
LAMP1
LARP1
LAS1L
LCAT
LCE3E
LCMT1
LCMT2
LDB1
LDHA
LDHD
LDLRAP1
LDOC1L
LEAP2
LEMD2
LENG9
LEPREL4
LETM1
LFNG
LGALS2
LHX4
LIF
LIMS3-LOC440895
LLGL2
LLPH
LMAN1L
LMNB2
LOC100009676
LOC100093631
LOC100125556
LOC100127888
LOC100128338
LOC100128361
LOC100128788
LOC100128822
LOC100128881
LOC100129034
LOC100129046
LOC100129148
LOC100129196
LOC100129387
LOC100129794
LOC100129917
LOC100130093
LOC100130148
LOC100130264
LOC100130633
LOC100130705
LOC100130776
LOC100130855
LOC100131193
LOC100131801
LOC100132247
LOC100132396
LOC100133920
LOC100134368
LOC100134713
LOC100134868
LOC100268168
LOC100271836
LOC100272216
LOC100286938
LOC100287042
LOC100287216
LOC100287227
LOC100288615
LOC100288778
LOC100288842
LOC100289019
LOC100289341
LOC100289373
LOC100289410
LOC100303728
LOC100306951
LOC100499467
LOC113230
LOC145663
LOC148189
LOC148413
LOC150527
LOC150776
LOC151009
LOC151534
LOC202781
LOC220906
LOC255512
LOC25845
LOC284009
LOC284837
LOC338651
LOC348926
LOC388564
LOC388796
LOC389332
LOC389906
LOC400236
LOC400752
LOC401093
LOC402778
LOC440104
LOC440354
LOC441454
LOC641298
LOC642852
LOC643596
LOC644246
LOC645212
LOC645332
LOC646471
LOC646903
LOC647979
LOC649330
LOC652276
LOC727849
LOC728228
LOC729082
LOC80054
LOC80154
LOC90784
LOC90834
LOH12CR2
LONP1
LONRF2
LOXL1
LOXL4
LPCAT1
LQK1
LRFN4
LRP5L
LRP5
LRPAP1
LRRC25
LRRC26
LRRC37A2
LRRC41
LRRC47
LRRC58
LRRC59
LRRC8E
LRRFIP1
LRWD1
LSM11
LSM12
LSM14B
LSM7
LSMD1
LTB4R2
LTB4R
LTBR
LTV1
LUC7L
LY6E
LY6G5B
LY6H
LYRM2
LZIC
MAB21L2
MAF
MAGEA6
MAGEF1
MAK16
MAMDC4
MAN2C1
MANEAL
MANF
MAP1LC3A
MAP1S
MAP2K2
MAP2K7
MAP3K12
MAP3K14
MAP6D1
MARCKSL1
MARS2
MARS
MARVELD1
MASP2
MAT2A
MAX
MAZ
MBD1
MBD3L5
MBD3
MBLAC1
MBOAT1
MCEE
MCF2L
MCM4
MCM5
MCM6
MCM7
MCRS1
MCTS1
MDH2
MDK
MECR
MED11
MED17
MED18
MED22
MEIS3P1
MEPCE
METTL11A
METTL12
METTL13
METTL1
METTL2B
MEX3D
MFAP4
MFNG
MFSD10
MFSD3
MGAT2
MGC16025
MGC16121
MGC16142
MGC16275
MGC29506
MGC72080
MGRN1
MIB2
MICALL1
MIDN
MIF4GD
MKI67IP
MLL4
MLPH
MLST8
MLYCD
MMACHC
MMP17
MOCS3
MOSPD3
MPHOSPH10
MPI
MPST
MREG
MRI1
MRP63
MRPL11
MRPL12
MRPL14
MRPL15
MRPL16
MRPL17
MRPL20
MRPL23
MRPL24
MRPL28
MRPL32
MRPL34
MRPL36
MRPL37
MRPL38
MRPL40
MRPL43
MRPL4
MRPL51
MRPL52
MRPL55
MRPS10
MRPS12
MRPS15
MRPS16
MRPS17
MRPS18A
MRPS21
MRPS23
MRPS24
MRPS25
MRPS26
MRPS2
MRPS30
MRPS34
MRPS35
MRPS7
MRTO4
MSL3L2
MSTO1
MTA2
MTCP1NB
MTCP1
MTF1
MTFP1
MTHFD2
MTHFR
MTIF2
MTMR9L
MTRNR2L2
MTRNR2L7
MTRNR2L8
MTSS1L
MUS81
MXD1
MXD3
MXD4
MYBBP1A
MYBL1
MYBL2
MYB
MYC
MYEOV2
MYH9
MYL6
MYO19
MYOF
MZT2A
MZT2B
N4BP3
NAA10
NAAA
NAB2
NACA
NACC1
NADK
NADSYN1
NAGLU
NANOS1
NAP1L1
NAP1L4
NAPRT1
NARFL
NARS
NAT9
NBL1
NBPF1
NCBP2
NCDN
NCF1B
NCKIPSD
NCLN
NCL
NCOA4
NCOR2
NCRNA00093
NCRNA00160
NCRNA00167
NCRNA00173
NCRNA00175
NCRNA00188
NCRNA00219
NCRNA00257
NCRNA00275
NDOR1
NDUFA13
NDUFA3
NDUFA4L2
NDUFA7
NDUFAB1
NDUFAF3
NDUFB10
NDUFB1
NDUFB8
NDUFC2
NDUFS6
NDUFS8
NDUFV1
NDUFV3
NEIL1
NELF
NEURL4
NFE2L1
NFIC
NFKBIA
NFKBIL2
NGDN
NHP2
NIP7
NIPA2
NKAIN1
NKRF
NKX3-1
NLE1
NLGN4Y
NLRP6
NMB
NME1-NME2
NME1
NME3
NME4
NME6
NMRAL1
NMT1
NOB1
NOC4L
NOL11
NOL12
NOL6
NOL9
NOLC1
NOM1
NONO
NOP14
NOP16
NOP56
NOP58
NOXA1
NOXO1
NPC1
NPDC1
NPEPPS
NPM1
NPM3
NPRL2
NPY1R
NQO2
NR0B2
NR2F2
NR2F6
NRIP1
NRN1L
NSA2
NSDHL
NSUN2
NSUN5P1
NSUN5P2
NSUN5
NT5C
NUBP2
NUDC
NUDT16L1
NUDT18
NUDT22
NUDT8
NUDT9P1
NUFIP2
NUP62
NUPR1
NXNL2
NXT1
OAZ1
OBSL1
OCEL1
OCIAD2
OGFOD1
OGFOD2
OGFR
OGT
OPN3
OR3A2
OR52D1
OR7G2
ORAI1
ORAOV1
ORM2
ORMDL2
ORMDL3
OSGIN1
OSTF1
OTUB1
OVCA2
OXA1L
P2RX2
P2RX4
P2RY11
P2RY2
P4HB
P4HTM
PA2G4P4
PA2G4
PABPC1L2B
PABPC1
PABPC4
PABPN1L
PABPN1
PAFAH1B2
PAK4
PAPSS2
PAQR4
PARK7
PARL
PCBP2
PCDH8
PCDHA3
PCDHB2
PCID2
PCNXL3
PCSK7
PCYOX1
PCYT1A
PDCD2
PDCD5
PDCD6
PDCL3
PDDC1
PDE12
PDF
PDGFA
PDGFB
PDIA2
PDIA6
PDLIM2
PDLIM7
PDPR
PDRG1
PDXDC1
PDXDC2P
PELP1
PES1
PET117
PEX10
PEX11A
PEX12
PEX16
PEX26
PFAS
PFDN2
PFDN5
PFKL
PFN1
PGAM1
PGAM2
PGAM5
PGBD3
PGD
PGLS
PGP
PGR
PGS1
PHB2
PHF10
PHF13
PHF23
PHF5A
PHLDA1
PHPT1
PHRF1
PIAS4
PIGG
PIGM
PIGO
PIGQ
PIGW
PIK3R1
PILRB
PIM1
PIP4K2C
PIP5KL1
PISD
PITPNA
PITPNB
PITPNM2
PITX1
PKIB
PKM2
PKP3
PLA2G15
PLA2G16
PLAC2
PLAC9
PLCD3
PLD6
PLEC
PLEKHF1
PLEKHG5
PLEKHH1
PLEKHJ1
PLIN1
PLIN3
PLIN5
PLOD1
PLOD2
PLOD3
PLXNB1
PMAIP1
PMM2
PMPCA
PMS2L3
PNMA1
PNN
PODXL
POFUT1
POGK
POLD2
POLD4
POLG
POLR1C
POLR1E
POLR2A
POLR2C
POLR2D
POLR2E
POLR2F
POLR2G
POLR2I
POLR3D
POLR3H
POLR3K
POLRMT
POP7
POTEKP
POU3F3
POU5F1P4
PP14571
PPAN-P2RY11
PPAN
PPCS
PPIA
PPIB
PPID
PPIF
PPIH
PPP1CC
PPP1R13B
PPP1R14B
PPP1R3D
PPP1R3E
PPP1R8
PPP2R1A
PPP2R4
PPP2R5A
PPP6R1
PPPDE2
PPRC1
PRCD
PRDX1
PRDX3
PRDX4
PREB
PRICKLE3
PRKAB1
PRKCDBP
PRKCD
PRKCSH
PRKY
PRMT1
PRMT5
PRMT6
ProSAPiP1
PROSC
PRPF19
PRPF31
PRPF38B
PRPF8
PRR13
PRR22
PRR5
PRSS22
PRSS23
PRSS27
PSENEN
PSMA2
PSMA4
PSMA5
PSMA7
PSMB10
PSMB3
PSMB5
PSMB6
PSMC3IP
PSMD12
PSMD13
PSMD2
PSMD3
PSMD7
PSMD8
PSME1
PSME3
PSMG3
PSMG4
PTCD1
PTCD3
PTDSS2
PTGES2
PTGES3
PTGES
PTMA
PTP4A2
PTPLA
PTPLB
PTPMT1
PTPRCAP
PTPRH
PTRH1
PTTG1IP
PUF60
PURB
PURG
PUS1
PUS7
PUSL1
PVR
PVT1
PWP2
PYCR1
PYCR2
PYCRL
QSOX1
QSOX2
RAB10
RAB26
RAB31
RAB37
RAB40C
RAB5C
RABAC1
RABL5
RAC3
RAD1
RAD23A
RAD23B
RAD9A
RANBP1
RANBP6
RAN
RAPGEFL1
RARA
RARS
RASA3
RASD1
RASGRP1
RASL11B
RASSF1
RASSF3
RASSF7
RAVER1
RBBP4
RBBP7
RBCK1
RBM12
RBM14
RBM15B
RBM24
RBM3
RBM4
RBM5
RBMX
RBPMS
RCC2
RCL1
RCOR3
RDH5
REC8
REEP4
REEP6
RELB
REP15
REPIN1
RER1
RET
REXO4
RFC4
RG9MTD1
RG9MTD3
RGPD5
RGPD6
RGS10
RHBDD2
RHBDD3
RHBDL1
RHEB
RHOB
RHOBTB3
RHOD
RHOF
RHOT2
RHOU
RHPN1
RHPN2
RILP
RIMBP3B
RIMBP3C
RINT1
RIOK1
RMND5B
RNASEH1
RNASET2
RNF113A
RNF113B
RNF126
RNF151
RNF167
RNF186
RNF187
RNF208
RNF25
RNF26
RNF31
RNF32
RNF4
RNF6
RNMTL1
RNPS1
ROM1
ROMO1
RPF2
RPL10A
RPL10
RPL11
RPL12
RPL13AP5
RPL13A
RPL13
RPL14
RPL15
RPL17
RPL18AP3
RPL18A
RPL19
RPL22L1
RPL22
RPL23A
RPL23
RPL26L1
RPL26
RPL27A
RPL27
RPL29
RPL30
RPL31
RPL32
RPL34
RPL35
RPL36AL
RPL36A
RPL36
RPL37A
RPL37
RPL38
RPL3
RPL41
RPL4
RPL5
RPL6
RPL7A
RPL7L1
RPL7
RPL8
RPLP0
RPLP2
RPP21
RPP25
RPP38
RPS10
RPS11
RPS13
RPS14
RPS15
RPS16
RPS19BP1
RPS19
RPS20
RPS21
RPS23
RPS24
RPS25
RPS27A
RPS29
RPS2
RPS3A
RPS4X
RPS5
RPS6KA4
RPS6KB2
RPS6KL1
RPS7
RPS8
RPS9
RPSA
RPUSD1
RPUSD2
RPUSD4
RRAGA
RRN3
RRP1
RRP7A
RRP7B
RRP8
RRP9
RRS1
RSL1D1
RTN4
RTN4RL1
RUNDC2A
RUNDC2C
RUNDC3A
RUNX1
RUSC2
RUVBL2
RXRA
S100A1
SAC3D1
SAFB2
SAFB
SARS2
SARS
SAT2
SBNO2
SCAMP2
SCAMP3
SCAMP4
SCARB1
SCO2
SDAD1
SDCCAG3
SDF2L1
SDF4
SDHAF1
SEC14L2
SEC61A1
SEH1L
SELO
SELT
SEMA3B
SEMA3C
SEMA4C
SENP3
SEPN1
SEPT9
SEPX1
SERBP1
SERF1A
SERF1B
SERHL
SERINC2
SERINC4
SERPIND1
SERPINF1
SETD6
SETD8
SET
SF1
SF3A1
SF3B3
SFT2D1
SFXN2
SGK1
SGK223
SGK3
SGSH
SGTA
SH3BGRL3
SH3BP2
SH3BP5
SH3GLB2
SHARPIN
SHB
SHH
SHISA2
SHMT2
SIAH2
SIDT2
SIGIRR
SIGLEC15
SIRT7
SLBP
SLC10A3
SLC16A3
SLC16A6
SLC19A1
SLC1A5
SLC22A5
SLC25A11
SLC25A15
SLC25A19
SLC25A1
SLC25A24
SLC25A25
SLC25A28
SLC25A36
SLC25A39
SLC25A42
SLC25A44
SLC25A45
SLC25A5
SLC26A1
SLC29A1
SLC29A2
SLC2A11
SLC2A1
SLC2A4
SLC2A4RG
SLC2A8
SLC34A3
SLC35A2
SLC35A4
SLC35B2
SLC35E2B
SLC35E2
SLC37A1
SLC37A3
SLC37A4
SLC39A4
SLC39A6
SLC47A1
SLC5A6
SLC6A6
SLC7A1
SLC7A5
SLC7A6OS
SLC7A6
SLC9A3R1
SLCO4A1
SLFN5
SLFNL1
SLK
SMAD7
SMARCC2
SMARCD1
SMARCD2
SMARCE1
SMCR7L
SMG5
SMOX
SMPD2
SMPD4
SMS
SMTNL2
SMUG1
SNAP29
SNAPC2
SNAPC3
SNAPC4
SNAPC5
SNAPIN
SNF8
SNHG10
SNHG11
SNHG1
SNHG3
SNHG4
SNHG6
SNHG7
SNRNP25
SNRNP40
SNRNP70
SNRPA1
SNRPA
SNRPD1
SNRPD3
SNRPE
SNRPF
SNX22
SNX32
SNX5
SOLH
SOX15
SOX3
SPATA13
SPATA20
SPATA5L1
SPATS2L
SPCS1
SPDEF
SPDYE5
SPEF1
SPIN1
SPIN2B
SPINT2
SPNS2
SPPL2B
SPRN
SPR
SPRYD4
SPSB1
SPSB2
SRCAP
SRF
SRM
SRPK3
SRPR
SRRM1
SRRM2
SRSF1
SRSF2
SRSF7
SRXN1
SSBP1
SSBP4
SSNA1
SSR2
SSR3
SSR4
SSRP1
SSSCA1
SSU72
ST3GAL2
ST6GALNAC2
ST6GALNAC4
ST7OT1
STAG3L1
STARD10
STARD7
STAT6
STC1
STC2
STIP1
STK11
STK16
STK24
STK25
STOML2
STRA13
STRN4
STUB1
STX12
STX1A
STXBP2
SUGT1P1
SULT1A3
SULT1A4
SULT2B1
SUMF2
SUMO2
SURF1
SURF2
SURF4
SURF6
SUZ12P
SVIL
SYCN
SYCP3
SYNCRIP
SYNE2
SYNGR2
SYNJ2
SYPL1
SYT12
SYT8
SYVN1
TACC3
TADA2B
TADA3
TAF10
TAF15
TAF1C
TAF1D
TAF5
TAF9
TAGLN
TALDO1
TARDBP
TARS
TBC1D10A
TBC1D14
TBC1D16
TBC1D29
TBC1D3C
TBC1D3F
TBC1D3
TBCA
TBCB
TBKBP1
TBL2
TBRG4
TBX2
TCEAL1
TCEAL4
TCEAL5
TCEB2
TCF3
TCFL5
TCOF1
TCTA
TCTE3
TDG
TEAD3
TELO2
TEX261
TFAP4
TFDP1
TFF1
TFPT
TGIF2
TGM2
TGOLN2
TH1L
THBS1
THG1L
THOC5
TH
THRSP
THUMPD3
TIAL1
TIFA
TIGD1
TIMM10
TIMM13
TIMM17A
TIMM23
TIMM44
TIMM50
TIMM8B
TIMP3
TIPARP
TJP1
TJP3
TK1
TKT
TLCD1
TLE3
TMBIM6
TMCO6
TMED1
TMED2
TMED4
TMED6
TMED9
TMEM102
TMEM104
TMEM106C
TMEM120B
TMEM129
TMEM138
TMEM147
TMEM164
TMEM167A
TMEM179B
TMEM183A
TMEM183B
TMEM18
TMEM190
TMEM199
TMEM200B
TMEM201
TMEM203
TMEM208
TMEM216
TMEM223
TMEM229B
TMEM2
TMEM43
TMEM69
TMEM80
TMEM86B
TMEM88
TMEM8A
TMEM95
TMPRSS3
TMSB4X
TNFRSF17
TNFRSF25
TNFSF13
TNIP2
TNK1
TNPO1
TNS4
TOB1
TOE1
TOMM20
TOMM22
TOMM40
TOMM5
TOP3B
TOR1A
TOR3A
TP53I11
TP53RK
TPBG
TPD52L1
TPD52L2
TPI1P2
TPM1
TPM2
TPM3
TPRA1
TPRG1L
TPRKB
TPRN
TPSG1
TRAF7
TRAPPC1
TRAPPC2L
TRAPPC5
TREX1
TREX2
TRIAP1
TRIM11
TRIM28
TRIM41
TRIM47
TRIM52
TRIM65
TRIM8
TRMT12
TRMT1
TRMT2A
TRMT61A
TRMT6
TRMU
TRNT1
TRPM5
TRUB2
TSEN2
TSEN54
TSKU
TSPAN15
TSPAN17
TSPAN31
TSR1
TSR2
TSSC4
TSTA3
TSTD1
TST
TTC28AS
TTC39C
TTLL12
TTTY10
TTTY15
TTTY2B
TTTY2
TUBA1A
TUBA3E
TUBB1
TUBB2B
TUBB2C
TUBG1
TUFM
TUG1
TUSC2
TXLNA
TXNDC17
TXNDC5
TXNL4A
TXNL4B
TYMP
TYSND1
U2AF2
UBA2
UBA52
UBAP2L
UBE2A
UBE2D2
UBE2G1
UBE2G2
UBE2I
UBE2J2
UBE2Q1
UBE2Z
UBE4B
UBFD1
UBIAD1
UBL4A
UBL5
UBXN1
UBXN6
UCKL1AS
UGCG
UHRF1
ULK1
ULK3
UMPS
UNC119B
UNC119
UNC45B
UNG
UPF1
UQCR10
UQCRC1
UQCRH
URB1
URB2
USF2
USMG5
USP31
USP36
USP5
USP9Y
UTP14A
UTP3
UTY
UXS1
VAPA
VARS
VASN
VCL
VCP
VDAC1
VDAC2
VEGFA
VEZF1
VGF
VIPR1
VPS25
VPS26B
VPS28
VPS29
VPS4A
VTI1B
VWA1
WAC
WASH1
WBSCR27
WDR1
WDR34
WDR38
WDR43
WDR45L
WDR4
WDR54
WDR5B
WDR5
WDR73
WDR75
WDR77
WDR81
WDR82
WDR8
WFIKKN1
WFS1
WHSC2
WISP2
WWC1
XAB2
XBP1
XPO5
XPOT
XRCC3
XRCC5
XRCC6
XYLT2
YARS2
YBX1
YBX2
YDJC
YIF1B
YJEFN3
YKT6
YRDC
YTHDF1
YTHDF2
YWHAE
YWHAG
ZADH2
ZBED4
ZBED5
ZBTB32
ZBTB3
ZBTB45
ZBTB48
ZBTB4
ZBTB7A
ZC3H10
ZCCHC17
ZCCHC3
ZDHHC22
ZFP36
ZFYVE21
ZIC2
ZMAT2
ZMIZ2
ZMYND11
ZMYND19
ZNF121
ZNF124
ZNF134
ZNF146
ZNF185
ZNF195
ZNF202
ZNF207
ZNF276
ZNF282
ZNF295
ZNF296
ZNF323
ZNF346
ZNF35
ZNF3
ZNF436
ZNF485
ZNF496
ZNF511
ZNF512B
ZNF551
ZNF552
ZNF557
ZNF574
ZNF598
ZNF629
ZNF644
ZNF646
ZNF669
ZNF689
ZNF703
ZNF749
ZNF768
ZNF770
ZNF771
ZNF785
ZNF79
ZNF7
ZNF823
ZNF837
ZNF93
ZNHIT2
ZNRF1
ZRANB1
ZSWIM1
ZWINT
ZXDC
ZYX
