# Supplementary material for: Inference of RNA Polymerase II Transcription Dynamics from Chromatin Immunoprecipitation Time Course Data
Source: PLoS Comput Biol. 2014 May 15;10(5):e1003598. doi: 10.1371/journal.pcbi.1003598 (PMC4022483; doi:10.1371/journal.pcbi.1003598)
Supplement: File S1 — Gene lists and clustering results. The files in this archive include the list of 2623 genes found to exhibit differential pol-II occupancy between 0 and 40 min after E2 treatment and also greater than 1000 bp in length. A BED file with the coordinates of the genes according to the hg19 annotation and a list of 383 genes found to fit the pol-II model well and their cluster indices. (ZIP) [file pcbi.1003598.s001.zip › GeneLists/gene_regions.bed]

chr22	-	43088126	43116876	A4GALT
chr2	-	219128851	219134893	AAMP
chr16	-	70286296	70323412	AARS
chr17	-	41120104	41132545	AARSD1
chr16	+	8806825	8878432	ABAT
chr16	-	2325878	2390747	ABCA3
chr4	+	146019155	146050676	ABCE1
chr7	-	150904922	150924317	ABCF2
chr2	+	27346656	27353680	ABHD1
chr3	-	52002525	52008646	ABHD14B
chr15	+	89631380	89745591	ABHD2
chr19	-	17402939	17414282	ABHD8
chr6	+	26597179	26600277	ABT1
chr11	+	134123433	134135746	ACAD8
chr6	+	160182988	160200087	ACAT2
chr17	-	40023178	40075272	ACLY
chr14	+	74003927	74010498	ACOT1
chr19	+	51293671	51298481	ACPT
chr7	-	5566778	5570232	ACTB
chr17	-	79476998	79479827	ACTG1
chr14	-	69340839	69446083	ACTN1
chr19	+	39138326	39221170	ACTN4
chr2	-	98272401	98280561	ACTR1B
chr2	+	65454828	65498390	ACTR2
chr2	+	114647536	114716167	ACTR3
chr2	+	92129158	92130496	ACTR3BP2
chr3	-	53901093	53916229	ACTR8
chr3	+	52017562	52023218	ACY1
chr12	+	112336866	112339706	ADAM1
chr1	+	150521897	150531223	ADAMTSL4
chr19	-	1505016	1513188	ADAMTSL5
chr19	+	1905416	1913446	ADAT3
chr7	+	45614124	45762714	ADCY1
chr1	+	36554452	36559533	ADPRHL2
chr4	+	3768295	3770253	ADRA2C
chr10	+	115803805	115806667	ADRB1
chr11	+	67033904	67054029	ADRBK1
chr22	+	40742503	40762575	ADSL
chr7	+	44143959	44154159	AEBP1
chr15	+	89164526	89175512	AEN
chr19	-	3052907	3062964	AES
chr16	+	90038987	90067195	AFG3L1
chr10	-	51224687	51246535	AGAP8
chr5	-	177635539	177659803	AGXT2L2
chr20	-	32868070	32891215	AHCY
chr1	-	27860755	27930143	AHDC1
chr14	+	77924372	77935815	AHSA1
chr9	-	130628758	130640022	AK1
chr1	-	33478582	33502471	AK2
chr9	-	4711157	4741227	AK3
chr17	+	55162552	55198710	AKAP1
chr19	-	15490858	15529833	AKAP8L
chr1	-	19630458	19638640	AKR7A2
chr14	-	105235686	105262080	AKT1
chr19	+	49956472	49974305	ALDH16A1
chr9	+	38392701	38398657	ALDH1B1
chr17	+	19552063	19580908	ALDH3A2
chr13	+	52586522	52603780	ALG11
chr22	-	50296853	50312106	ALG12
chr3	-	183960116	183966759	ALG3
chr17	+	6899383	6914055	ALOX12
chr17	-	7999217	8021860	ALOXE3
chr6	+	111195986	111216913	AMD1
chr16	-	56395363	56459444	AMFR
chr19	+	2249112	2252072	AMH
chr7	+	2719162	2755069	AMZ1
chr3	-	134196545	134204831	ANAPC13
chr9	-	140069235	140083057	ANAPC2
chr12	-	110810704	110841535	ANAPC7
chr17	-	4097772	4167274	ANKFY1
chr12	-	133302253	133338451	ANKLE2
chr11	+	67056761	67069955	ANKRD13D
chr10	+	99332255	99343641	ANKRD2
chr12	-	56631590	56652143	ANKRD52
chr22	-	38226861	38240353	ANKRD54
chr19	-	17434031	17445638	ANO8
chr11	-	417929	442011	ANO9
chr9	+	100745488	100778224	ANP32B
chr10	-	81914879	81965328	ANXA11
chr1	+	150954498	150968114	ANXA9
chr17	+	40996608	41002724	AOC2
chr22	-	29723668	29784572	AP1B1
chr19	-	10683346	10697991	AP1M2
chr7	+	100797685	100804557	AP1S1
chr3	+	183892633	183901879	AP2M1
chr19	-	47341422	47354203	AP2S1
chr19	-	3750770	3761673	APBA3
chr3	+	49711434	49720934	APEH
chr1	-	150237798	150241532	APH1A
chr1	+	156561557	156564091	APOA1BP
chr1	-	161192082	161193418	APOA2
chr16	-	88875876	88878342	APRT
chrX	+	47420515	47431320	ARAF
chr14	+	50359735	50363772	ARF6
chr20	+	61904164	61921142	ARFGAP1
chr20	-	62329994	62339355	ARFRP1
chr13	-	107195661	107220514	ARGLU1
chr1	+	17866329	18024370	ARHGEF10L
chr1	+	3371146	3397677	ARHGEF16
chr19	+	7504573	7537371	ARHGEF18
chr17	-	79648223	79650954	ARL16
chr16	+	57279037	57287545	ARL2BP
chr10	-	104433487	104474190	ARL3
chr12	+	123464879	123467460	ARL6IP4
chr19	+	19144470	19168980	ARMC6
chr17	+	73106081	73126360	ARMC7
chrX	+	101854095	101859085	ARMCX5
chrX	-	100870107	100872991	ARMCX6
chr7	+	98972328	98992404	ARPC1B
chr2	+	219081873	219119071	ARPC2
chr12	-	110872705	110888158	ARPC3
chr3	+	9834226	9848789	ARPC4
chr1	-	183595331	183604985	ARPC5
chr9	+	127631483	127639696	ARPC5L
chr17	+	4613788	4624795	ARRB2
chr17	+	66255322	66417000	ARSG
chr1	+	44398991	44402912	ARTN
chrX	-	63444075	63445503	ASB12
chr10	-	5680819	5708558	ASB13
chr17	+	42248073	42256451	ASB16
chr9	-	132396882	132404444	ASB6
chr22	-	30184600	30234254	ASCC2
chr11	-	2289727	2292182	ASCL2
chr19	-	14230320	14247440	ASF1B
chr2	+	190526124	190535557	ASNSD1
chr1	+	1407163	1431582	ATAD3B
chr19	+	50431958	50437193	ATF5
chr11	+	72525450	72540680	ATG16L2
chr2	+	242577026	242613271	ATG4B
chr13	+	113344642	113541482	ATP11A
chr19	-	19756009	19774503	ATP13A1
chr1	-	17312452	17338423	ATP13A2
chr3	-	194123402	194188968	ATP13A3
chr1	+	116925991	116947396	ATP1A1
chr1	-	116935486	116961244	ATP1A1OS
chr12	+	110719031	110788897	ATP2A2
chr18	-	43664109	43684199	ATP5A1
chr10	+	7830092	7849762	ATP5C1
chr19	+	1241748	1244824	ATP5D
chr20	-	57603732	57607400	ATP5E
chr1	+	111991742	112004525	ATP5F1
chr17	+	46970147	46973232	ATP5G1
chr12	-	54058943	54070109	ATP5G2
chr2	-	176040985	176046391	ATP5G3
chr4	-	666224	668127	ATP5I
chr7	-	99055783	99063808	ATP5J2
chr19	-	41937222	41945843	ATP5SL
chrX	+	153656977	153664862	ATP6AP1
chr1	+	44440601	44443972	ATP6V0B
chr2	+	10861774	10925236	ATP6V1C2
chr7	+	128502897	128505902	ATP6V1F
chr18	-	55313658	55470327	ATP8B1
chr3	+	48488217	48507054	ATRIP
chr16	+	28834413	28848558	ATXN2L
chr17	-	42269172	42275529	ATXN7L3
chr2	-	74753774	74756974	AUP1
chr1	-	1309109	1310818	AURKAIP1
chr16	-	337439	402464	AXIN1
chr3	-	160801670	160823160	B3GALNT1
chr11	-	62382767	62389448	B3GAT3
chr19	+	17905918	17924385	B3GNT3
chr12	+	122688227	122692084	B3GNT4
chr11	+	369794	382117	B4GALNT4
chr1	+	44444865	44456840	B4GALT2
chr5	+	177027118	177037346	B4GALT7
chr9	-	33252469	33264759	BAG1
chr10	+	121410881	121437329	BAG3
chr14	-	104022880	104028655	BAG5
chr11	+	65769549	65771617	BANF1
chr6	+	31588449	31605554	BAT2
chr14	+	75988783	76013334	BATF
chr19	+	49458116	49465055	BAX
chrX	-	152965946	152989838	BCAP31
chr20	+	49411466	49493714	BCAS4
chr12	-	50229825	50236912	BCDIN3D
chr14	+	23776011	23780968	BCL2L2
chr19	+	45251977	45263301	BCL3
chrY	-	21617316	21665039	BCORP1
chr22	+	23522551	23660224	BCR
chr2	+	219524378	219528166	BCS1L
chr11	+	61717355	61731066	BEST1
chr11	-	202923	207422	BET1L
chr19	+	45682002	45685058	BLOC1S3
chr19	-	40953690	40971725	BLVRB
chr10	-	46737612	46762892	BMS1P1
chr5	-	173034147	173043666	BOD1
chr2	+	242498191	242513553	BOK
chr8	-	145486055	145515120	BOP1
chr5	-	863849	892939	BRD9
chr8	-	37701397	37707431	BRF2
chr12	+	125478193	125510349	BRI3BP
chr5	+	34915819	34925787	BRIX1
chr11	-	66104803	66112582	BRMS1
chr3	+	9773433	9789699	BRPF1
chrX	+	135570124	135574598	BRS3
chr1	+	45274153	45279801	BTBD19
chr1	+	52521856	52554090	BTF3L4
chr10	+	124913759	124924886	BUB3
chr6	+	41888964	41900784	BYSL
chr10	-	15137383	15139318	C10orf111
chr10	+	88728187	88730666	C10orf116
chr10	+	127408083	127452712	C10orf137
chr10	+	5726800	5805703	C10orf18
chr10	+	102747292	102754158	C10orf2
chr10	+	71390002	71393355	C10orf35
chr10	+	82173590	82192753	C10orf58
chr10	-	104209593	104211300	C10orf95
chr11	-	68028802	68039469	C11orf24
chr11	+	57508721	57510883	C11orf31
chr11	-	554849	560779	C11orf35
chr11	-	62430288	62439241	C11orf48
chr11	-	71820632	71823822	C11orf51
chr11	+	111944967	111955874	C11orf57
chr11	-	71808337	71814433	C11orf59
chr11	-	65684282	65686531	C11orf68
chr11	+	62439125	62441162	C11orf83
chr12	+	110906231	110928192	C12orf24
chr12	-	49046994	49076035	C12orf41
chr12	+	105380097	105388505	C12orf45
chr12	-	112277572	112280706	C12orf47
chr12	+	123718027	123742506	C12orf65
chr12	-	104343980	104350993	C12orf73
chr14	-	76117232	76127538	C14orf1
chr14	-	50091891	50101948	C14orf104
chr14	-	50575349	50583297	C14orf138
chr14	-	93669236	93673459	C14orf142
chr14	-	59939405	59951073	C14orf149
chr14	+	78174424	78183941	C14orf156
chr14	+	73957643	73960105	C14orf169
chr14	-	50448429	50474238	C14orf182
chr14	-	104378624	104387903	C14orf2
chr14	-	74181824	74253896	C14orf43
chr14	+	105452615	105461855	C14orf79
chr15	-	75192327	75199462	C15orf17
chr15	+	75494220	75504510	C15orf39
chr15	-	40623652	40633168	C15orf52
chr15	+	44092620	44094769	C15orf63
chr16	+	610421	615528	C16orf11
chr16	-	684428	686347	C16orf13
chr16	-	89773540	89787394	C16orf7
chr16	+	9185536	9213555	C16orf72
chr16	-	85741123	85784689	C16orf74
chr16	+	11439310	11445617	C16orf75
chr16	-	2259253	2261011	C16orf79
chr16	-	19717673	19729492	C16orf88
chr16	-	1469943	1479345	C16orf91
chr17	-	8123947	8127361	C17orf44
chr17	+	6918072	6920839	C17orf49
chr17	-	79202076	79212891	C17orf56
chr17	-	65987216	65989765	C17orf58
chr17	-	80400462	80408707	C17orf62
chr17	-	79506910	79519429	C17orf70
chr17	-	16345327	16395480	C17orf76
chr17	+	7155371	7163259	C17orf81
chr17	-	3714459	3749540	C17orf85
chr17	+	75084724	75091068	C17orf86
chr17	+	79213110	79215098	C17orf89
chr17	-	79632065	79633618	C17orf90
chr17	+	74722949	74729962	C17orf95
chr17	-	36827958	36831187	C17orf96
chr18	+	21083461	21111744	C18orf8
chr19	-	4657556	4670415	C19orf10
chr19	+	1275519	1279243	C19orf24
chr19	-	1473199	1479228	C19orf25
chr19	-	3610626	3626813	C19orf29
chr19	+	38794803	38795646	C19orf33
chr19	-	1952525	1954548	C19orf34
chr19	+	33463147	33467960	C19orf40
chr19	-	16756958	16770968	C19orf42
chr19	-	12841453	12845529	C19orf43
chr19	-	36494001	36499672	C19orf46
chr19	-	51300960	51307972	C19orf48
chr19	+	13885256	13889586	C19orf53
chr19	-	13993167	14016909	C19orf57
chr19	-	1009649	1021141	C19orf6
chr19	+	18699494	18703147	C19orf60
chr19	-	5678432	5680911	C19orf70
chr19	+	3539154	3544028	C19orf71
chr19	-	49621653	49622397	C19orf73
chr19	+	50191941	50194247	C19orf76
chr1	-	38147241	38156192	C1orf109
chr1	+	38273472	38275126	C1orf122
chr1	-	53679771	53686289	C1orf123
chr1	+	19923470	19956314	C1orf151
chr1	-	53152013	53164038	C1orf163
chr1	-	27276046	27286901	C1orf172
chr1	+	156307104	156316785	C1orf182
chr1	-	109648572	109656479	C1orf194
chr1	-	35315962	35324646	C1orf212
chr1	+	23695463	23698330	C1orf213
chr1	-	36179476	36184790	C1orf216
chr1	+	162351519	162356608	C1orf226
chr1	-	247273461	247275719	C1orf229
chr1	-	228288427	228291022	C1orf35
chr1	-	154179182	154193273	C1orf43
chr1	+	43232915	43241415	C1orf50
chr1	-	85715636	85725355	C1orf52
chr1	+	151020258	151023871	C1orf56
chr1	+	153606524	153617979	C1orf77
chr22	-	37576205	37584330	C1QTNF6
chr20	+	61569440	61579827	C20orf11
chr20	+	32254303	32256331	C20orf134
chr20	+	62492565	62494341	C20orf135
chr20	+	61427804	61431945	C20orf20
chr20	+	35234166	35240960	C20orf24
chr21	+	33765441	33766266	C21orf119
chr21	-	46490870	46493126	C21orf122
chr21	+	45553493	45565605	C21orf33
chr21	-	33973983	33984913	C21orf59
chr21	-	46353198	46359828	C21orf67
chr21	+	46359954	46396888	C21orf70
chr22	-	24936405	24951275	C22orf13
chr22	+	24105207	24108050	C22orf15
chr22	-	38339532	38349603	C22orf23
chr22	+	20008630	20053447	C22orf25
chr22	-	19833660	19842371	C22orf29
chr22	-	19428409	19435755	C22orf39
chr2	+	131437622	131443435	C2orf14
chr2	+	26987141	27004099	C2orf18
chr2	-	232373136	232379050	C2orf52
chr2	-	85832375	85839179	C2orf68
chr2	-	73455133	73460356	C2orf7
chr2	-	25013135	25016251	C2orf79
chr3	+	14693252	14714166	C3orf19
chr3	+	50316517	50325545	C3orf45
chr3	-	192514604	192635950	C3orf59
chr3	+	52570620	52574586	C3orf78
chr4	+	2937277	2952794	C4orf10
chr4	+	165878099	165880273	C4orf39
chr4	+	1243227	1246795	C4orf42
chr4	+	164415672	164441691	C4orf43
chr4	+	2043776	2045697	C4orf48
chr4	+	5526882	5529527	C4orf6
chr5	+	56205086	56213165	C5orf35
chr5	-	441642	443258	C5orf55
chr6	-	34214156	34216904	C6orf1
chr6	-	43193366	43197211	C6orf108
chr6	+	170102256	170106402	C6orf120
chr6	-	168224569	168227476	C6orf124
chr6	-	33665345	33679504	C6orf125
chr6	-	42068856	42110715	C6orf132
chr6	+	49518112	49519808	C6orf141
chr6	+	88106841	88109459	C6orf164
chr6	-	42858002	42858554	C6orf226
chr6	+	31802692	31807541	C6orf48
chr6	-	24705089	24719403	C6orf62
chr7	-	156431059	156433348	C7orf13
chr7	-	45022626	45026259	C7orf40
chr7	+	99746529	99751833	C7orf59
chr9	+	139839697	139841426	C8G
chr8	+	146277823	146281416	C8orf33
chr8	+	67405490	67430759	C8orf46
chr8	-	144448792	144450805	C8orf51
chr8	+	143808620	143818350	C8orf55
chr8	+	22457121	22461662	C8orf58
chr8	-	86126287	86132643	C8orf59
chr8	-	144648362	144654928	C8orf73
chr8	+	146228196	146231432	C8orf77
chr9	-	35659340	35665278	C9orf100
chr9	-	131584344	131592085	C9orf114
chr9	-	138387025	138391761	C9orf116
chr9	+	130469270	130476303	C9orf117
chr9	-	7796490	7799799	C9orf123
chr9	-	139956578	139965028	C9orf140
chr9	+	139886869	139888428	C9orf142
chr9	+	140119643	140120763	C9orf169
chr9	-	34610491	34612101	C9orf23
chr9	-	77561498	77567802	C9orf40
chr9	+	94903748	94921890	C9orf44
chr9	-	139006426	139010731	C9orf69
chr9	-	132589563	132597572	C9orf78
chr9	+	139702373	139728794	C9orf86
chr9	-	77676115	77703133	C9orf95
chr15	-	63615729	63674075	CA12
chr20	-	60963685	60982339	CABLES2
chr16	+	1203240	1271772	CACNA1H
chr17	+	64961012	65029518	CACNG4
chr14	+	90863326	90874619	CALM1
chr2	-	47387220	47403740	CALM2
chr15	-	68483042	68498448	CALML4
chr1	+	6845383	6932107	CAMTA1
chr12	+	67663060	67708388	CAND1
chr3	+	12838170	12876313	CAND2
chr5	+	179125929	179158639	CANX
chr6	+	17393735	17558023	CAP2
chr19	-	39220831	39235114	CAPN12
chr3	+	15247732	15294423	CAPN7
chr1	-	19665266	19812066	CAPZB
chr22	-	37886399	37915210	CARD10
chr17	+	78152280	78182851	CARD14
chr9	-	139258407	139268133	CARD9
chr13	+	111268007	111292342	CARKD
chr11	-	3022151	3078681	CARS
chr17	-	73496341	73505958	CASKIN2
chr10	+	115439425	115490664	CASP7
chr19	+	38826442	38861589	CATSPERG
chr16	-	88941266	89043401	CBFA2T3
chr7	+	107384278	107402083	CBLL1
chr21	+	37507262	37518860	CBR3
chr21	-	44473300	44496040	CBS
chr17	+	77751976	77756331	CBX2
chr7	+	26241323	26252976	CBX3
chr17	-	77806954	77813213	CBX4
chr1	-	52816264	52831877	CC2D1B
chr9	+	35658286	35661500	CCDC107
chr17	+	79633760	79640936	CCDC137
chr1	+	44457279	44462198	CCDC24
chr12	+	113587662	113597081	CCDC42B
chr17	-	40949651	40950704	CCDC56
chr3	+	48481685	48485537	CCDC72
chr11	+	118868851	118886455	CCDC84
chr11	+	65657874	65659106	CCDC85B
chr11	+	60609428	60618561	CCDC86
chr14	-	91737666	91884133	CCDC88C
chr9	-	34661892	34662689	CCL27
chr17	+	34431219	34433014	CCL4
chr11	+	69455872	69469242	CCND1
chr1	-	1321090	1334718	CCNL2
chr17	-	38710021	38721736	CCR7
chr12	+	69979207	69995357	CCT2
chr1	-	156278751	156308206	CCT3
chr2	-	62095261	62115791	CCT4
chr5	+	10250281	10266501	CCT5
chr7	+	56119377	56131682	CCT6A
chr7	+	65216091	65228662	CCT6P1
chr2	+	73461363	73480150	CCT7
chr21	-	30428647	30446010	CCT8
chr11	+	832951	838835	CD151
chr12	+	6554050	6560884	CD27
chr19	+	45909466	45914024	CD3EAP
chr17	+	7482804	7485429	CD68
chr11	+	2398546	2418649	CD81
chr12	+	6309554	6347427	CD9
chr1	+	43824625	43828873	CDC20
chr3	-	48198667	48229801	CDC25A
chr19	+	531732	542087	CDC34
chr19	-	10501808	10514271	CDC37
chr22	+	37956470	37965410	CDC42EP1
chr1	-	151023446	151032125	CDC42SE1
chr17	+	38444145	38459413	CDC6
chr14	-	105475909	105487425	CDCA4
chr16	+	68771194	68869444	CDH1
chr16	+	89753075	89762772	CDK10
chr1	-	1634169	1655791	CDK11A
chr1	-	1571099	1655775	CDK11B
chr17	+	46048428	46059147	CDK5RAP3
chr9	+	130548304	130553052	CDK9
chr17	-	14139172	14140150	CDRT15
chr16	+	88870185	88875666	CDT1
chr20	+	48807375	48809212	CEBPB
chr22	+	17640278	17646335	CECR4
chr22	-	46756730	46933067	CELSR1
chr1	+	109792640	109818378	CELSR2
chr16	-	2580035	2581419	CEMP1
chr20	-	3764497	3767337	CENPB
chr16	+	66968346	66978994	CES2
chr11	-	65622284	65625804	CFL1
chr19	-	49538825	49540191	CGB1
chr19	-	49557530	49558997	CGB7
chr15	+	41245635	41248717	CHAC1
chr10	+	75541807	75543406	CHCHD1
chr22	-	24108020	24110141	CHCHD10
chr2	+	113342035	113346617	CHCHD5
chr11	-	73583712	73587890	CHCHD8
chr3	-	53850386	53880419	CHDH
chr19	-	16628699	16653263	CHERP
chr1	-	241792166	241799232	CHML
chr19	-	59062932	59066486	CHMP2A
chr14	-	24678786	24683185	CHMP4A
chr17	+	78965640	78973933	CHMP6
chr8	+	23101149	23119512	CHMP7
chr2	-	220403668	220408487	CHPF
chr7	+	150929584	150935905	CHPF2
chr12	+	102091416	102122846	CHPT1
chr11	-	46406639	46408107	CHRM4
chr2	+	233404436	233411038	CHRNG
chr10	-	125767183	125806241	CHST15
chr15	-	101715927	101792137	CHSY1
chr16	+	838621	848074	CHTF18
chr2	+	96931883	96939900	CIAO1
chr19	+	1269266	1273171	CIRBP
chr3	-	50643884	50649262	CISH
chr1	-	41326727	41328018	CITED4
chr8	+	8559665	8561617	CLDN23
chr4	-	184242916	184243579	CLDN24
chr19	+	51226604	51228981	CLEC11A
chr9	-	139889059	139891024	CLIC3
chr1	-	155232658	155243281	CLK2
chr15	-	68499329	68522080	CLN6
chr8	+	1711869	1734736	CLN8
chr19	+	6361462	6368915	CLPP
chr6	-	35762759	35765102	CLPS
chr5	-	1317999	1345002	CLPTM1L
chr9	+	36190852	36212059	CLTA
chr22	-	46691039	46692557	CN5H6.4
chr3	-	128886657	128902810	CNBP
chr18	+	72166822	72190689	CNDP2
chr19	+	1026297	1039064	CNN2
chr19	+	54641435	54659446	CNOT3
chr12	-	56704212	56710128	CNPY2
chr6	+	42896859	42907008	CNPY3
chr7	+	99717264	99723128	CNPY4
chr17	+	7835472	7852896	CNTROB
chr17	+	40714091	40718295	COASY
chr16	-	69362523	69373526	COG8
chr6	-	75794041	75915623	COL12A1
chr21	+	46875423	46933634	COL18A1
chr15	+	75628373	75632614	COMMD4
chr13	-	76099349	76111991	COMMD6
chr10	-	76993728	76995770	COMTD1
chr19	-	19010322	19030199	COPE
chr17	-	17150138	17184591	COPS3
chr7	+	99686582	99689822	COPS6
chr12	+	6833179	6841041	COPS7A
chr9	+	131084790	131096351	COQ4
chr16	+	30194730	30200396	CORO1A
chr16	-	4404542	4466639	CORO7
chr16	+	85833195	85840607	COX4I1
chr16	-	85812230	85833148	COX4NB
chr15	-	75212616	75230495	COX5A
chr12	+	120875903	120878529	COX6A1
chr16	-	31439054	31439721	COX6A2
chr19	+	36139124	36149686	COX6B1
chr8	-	100890222	100906242	COX6C
chr2	-	42577644	42588356	COX7A2L
chr5	+	85913783	85916583	COX7C
chr15	+	75118950	75124136	CPLX3
chr1	-	1246964	1260046	CPSF3L
chr7	+	99036562	99054996	CPSF4
chr12	+	69633316	69668138	CPSF6
chr11	-	61170119	61197464	CPSF7
chr8	-	67088611	67090846	CRH
chr22	+	21271713	21308037	CRKL
chr1	-	16944750	16957401	CROCCP2
chr20	+	47662837	47713486	CSE1L
chr17	+	38171613	38174066	CSF3
chr15	+	75074424	75095539	CSK
chr11	-	11373320	11374904	CSNK2A1P
chr20	-	23614293	23618574	CST3
chr15	-	71402582	71407839	CT62
chr7	-	143452181	143454843	CTAGE6P
chr4	-	1205227	1242908	CTBP1
chr1	+	41445006	41478235	CTPS
chr11	+	10772810	10801290	CTR9
chr11	-	1773984	1785222	CTSD
chr11	+	70244611	70282690	CTTN
chr19	-	51600862	51611647	CTU1
chr16	+	88772890	88781786	CTU2
chr19	-	7989380	7991051	CTXN1
chr17	-	55940336	55980750	CUEDC1
chr10	+	101491957	101515894	CUTC
chr17	-	4636827	4643223	CXCL16
chr2	+	237478379	237490994	CXCR7
chrX	+	75392770	75398033	CXorf26
chrX	-	149100414	149106716	CXorf40B
chr5	+	139028300	139062680	CXXC5
chr17	-	61509664	61518207	CYB561
chr16	-	88709696	88717457	CYBA
chr8	+	145149959	145152428	CYC1
chr7	-	25158269	25164980	CYCS
chr15	-	75011882	75017877	CYP1A1
chr2	-	38294745	38303323	CYP1B1
chr12	-	58156116	58160976	CYP27B1
chr22	-	42522500	42526883	CYP2D6
chr11	-	14899555	14913751	CYP2R1
chr1	+	86046443	86049648	CYR61
chr3	-	49052434	49058467	DALRD3
chr19	+	1407583	1435682	DAZAP1
chr20	+	44034654	44039250	DBNDD2
chr7	+	44084238	44101315	DBNL
chr19	+	14063318	14072256	DCAF15
chr4	-	17802277	17812381	DCAF16
chr17	-	43100705	43128978	DCAKD
chr16	-	2289872	2301602	DCI
chr16	+	23652806	23681182	DCTN5
chr16	-	30435018	30441373	DCTPP1
chr17	-	79993756	79995573	DCXR
chr19	+	17420336	17434106	DDA1
chr10	+	74033676	74035797	DDIT4
chr20	-	3171011	3185295	DDRGK1
chr22	-	24313553	24316680	DDT
chr22	+	24309025	24314748	DDTL
chr22	-	38879442	38902345	DDX17
chr16	+	70380823	70407281	DDX19A
chr1	+	112298189	112310199	DDX20
chr10	+	70715891	70744279	DDX21
chr16	-	68055176	68057770	DDX28
chr17	+	61851566	61896677	DDX42
chr19	+	19030483	19039442	DDX49
chr12	-	132621139	132628880	DDX51
chr12	-	113594977	113623284	DDX54
chr12	+	124086671	124105482	DDX55
chr7	-	44605402	44614137	DDX56
chr16	+	451857	462487	DECR2
chr16	+	90015150	90025774	DEF8
chr1	-	10520602	10532613	DFFA
chr8	-	145538246	145550567	DGAT1
chr22	+	20067754	20099400	DGCR8
chr17	+	54911459	54946036	DGKE
chr4	-	952674	967344	DGKQ
chr11	+	46368955	46402104	DGKZ
chr11	-	71145456	71159477	DHCR7
chr14	+	24422964	24438488	DHRS4
chr17	-	5345593	5372181	DHX33
chr19	+	47852537	47885961	DHX34
chr12	-	125431371	125473667	DHX37
chr1	+	182808438	182857117	DHX9
chr5	-	140894587	140998622	DIAPH1
chr5	-	61684350	61699728	DIMT1L
chr19	-	2714564	2721390	DIRAS1
chrX	+	153991030	154005964	DKC1
chr4	+	153457415	153460415	DKFZP434I0714
chr6	+	2988200	2991405	DKFZP686I15217
chr11	-	65543377	65547822	DKFZp761E198
chr11	+	45792982	45793909	DKFZp779M0652
chr13	+	50656413	50679433	DLEU1
chr6	-	170591293	170599697	DLL1
chr14	+	75348593	75370450	DLST
chr2	+	172950207	172954401	DLX1
chr17	-	48067368	48072588	DLX3
chr19	-	35994205	36004560	DMKN
chr19	-	46286263	46296060	DMWD
chr9	+	33025208	33039062	DNAJA1
chr16	+	4475857	4506775	DNAJA3
chr7	+	157129710	157210133	DNAJB6
chr12	-	56214743	56223420	DNAJC14
chr7	-	102952920	102985320	DNAJC2
chrX	-	153629578	153637575	DNASE1L1
chr16	+	2286467	2288712	DNASE1L2
chr5	-	140050380	140053171	DND1
chr9	-	139256351	139258241	DNLZ
chr10	-	101635333	101769676	DNMBP
chr21	-	45666222	45682099	DNMT3L
chr2	-	220238179	220252662	DNPEP
chr19	-	3490818	3500621	DOHH
chr4	+	3465032	3496209	DOK7
chr9	-	131707808	131710012	DOLK
chr9	+	131843382	131852717	DOLPP1
chr21	+	37536838	37666572	DOPEY2
chr19	+	2164147	2232577	DOT1L
chr17	+	1933430	1946725	DPH1
chr1	+	44435652	44439043	DPH2
chr20	+	61476475	61477543	DPH3P1
chr9	-	130697373	130700763	DPM2
chr1	-	155112366	155112883	DPM3
chr19	-	4675243	4723855	DPP9
chr1	+	93811477	93828148	DR1
chr17	+	17991282	18011292	DRG2
chr21	-	38595725	38639833	DSCR3
chr17	-	80015750	80023680	DUS1L
chr19	-	5785152	5791249	DUS3L
chr1	+	161719580	161726952	DUSP12
chr12	-	12626215	12715448	DUSP16
chr2	-	96808907	96811179	DUSP2
chr17	-	41843488	41856368	DUSP3
chr3	-	52082936	52090461	DUSP7
chr16	-	66754798	66785525	DYNC1LI2
chr17	+	56160779	56167618	DYNLL2
chr12	+	68042511	68056444	DYRK2
chr17	-	79791367	79792926	DYSFIP1
chr20	-	32263291	32274210	E2F1
chr16	+	67226067	67232821	E2F4
chr2	-	11584500	11606297	E2F6
chr16	+	2273566	2285743	E4F1
chr3	+	15469063	15484120	EAF1
chr16	-	23533333	23568696	EARS2
chr1	-	43629844	43637986	EBNA1BP2
chr1	-	21543739	21616982	ECE1
chr2	-	233250459	233251754	ECEL1P2
chr10	-	135175986	135186908	ECHS1
chr15	-	74922898	74988386	EDC3
chr9	-	139757232	139760738	EDF1
chr1	-	41944445	41950344	EDN2
chr20	-	62119365	62130505	EEF1A2
chr2	+	207024317	207027653	EEF1B2
chr8	-	144661866	144679845	EEF1D
chr11	-	62327072	62341460	EEF1G
chr11	-	65633911	65640340	EFEMP2
chr17	-	42927654	42976993	EFTUD2
chr5	+	137801180	137805004	EGR1
chr8	-	22545173	22550815	EGR3
chr11	-	64620207	64646191	EHD1
chr15	-	42191638	42264755	EHD4
chr11	+	125439297	125454575	EI24
chrX	-	20142635	20159966	EIF1AX
chr12	-	124105569	124118323	EIF2B1
chr2	-	27587218	27592919	EIF2B4
chr3	+	183852809	183863099	EIF2B5
chr14	+	67827033	67853233	EIF2S1
chr20	-	32676114	32700085	EIF2S2
chrX	+	24073064	24096927	EIF2S3
chr10	-	120794540	120840334	EIF3A
chr7	+	2394473	2420377	EIF3B
chr16	+	28722781	28747050	EIF3C
chr16	+	28722784	28747053	EIF3CL
chr22	-	36906896	36925277	EIF3D
chr11	+	8008866	8017719	EIF3F
chr19	-	10225689	10230599	EIF3G
chr1	+	32687970	32697205	EIF3I
chr15	+	44829265	44855001	EIF3J
chr19	+	39109721	39127595	EIF3K
chr22	+	38245369	38284638	EIF3L
chr11	+	32605390	32624014	EIF3M
chr17	+	7476056	7482324	EIF4A1
chr17	-	78109012	78120982	EIF4A3
chr12	+	53400061	53435993	EIF4B
chr5	+	139927250	139929163	EIF4EBP3
chr3	+	184038100	184053146	EIF4G1
chr11	-	10818592	10829543	EIF4G2
chr7	+	73588705	73611429	EIF4H
chr17	+	7210855	7215782	EIF5A
chr20	-	33866724	33872594	EIF6
chr13	-	41506054	41556418	ELF1
chr1	+	201979689	201986315	ELF3
chrX	-	129198894	129244688	ELF4
chrX	-	47494919	47510003	ELK1
chr1	-	205585234	205602000	ELK4
chr16	+	67233027	67237927	ELMO3
chr19	-	11663857	11670051	ELOF1
chr17	+	48450580	48458820	EME1
chr16	+	1823228	1826239	EME2
chr12	+	7079943	7085165	EMG1
chr16	-	10622278	10674539	EMP2
chr7	+	155250823	155257526	EN2
chr9	+	131580778	131584955	ENDOG
chr9	-	34521039	34523037	ENHO
chr1	-	8921062	8938780	ENO1
chr18	-	672542	712662	ENOSF1
chr3	+	40428672	40470110	ENTPD3
chr12	+	132434507	132565005	EP400
chr20	+	34700347	34820721	EPB41L1
chr7	-	143088204	143105985	EPHA1
chr17	+	48610047	48621111	EPN3
chr19	-	16472407	16582762	EPS15L1
chr11	+	706119	727727	EPS8L2
chr2	+	26568953	26618759	EPT1
chr19	-	45910590	45927177	ERCC1
chr8	+	37594096	37615319	ERLIN2
chr1	-	8071778	8086393	ERRFI1
chr1	+	6484847	6521004	ESPN
chr16	-	68262449	68270136	ESRP2
chr11	+	64073043	64084210	ESRRA
chr22	+	29663997	29686672	EWSR1
chr5	+	443333	467409	EXOC3
chr10	-	99195665	99205768	EXOSC1
chr9	+	133569157	133580452	EXOSC2
chr8	+	145133521	145135551	EXOSC4
chr16	-	70284133	70285833	EXOSC6
chr19	+	16999825	17002830	F2RL3
chr11	+	70049268	70053508	FADD
chr16	+	1877224	1878908	FAHD1
chr2	+	96068447	96078879	FAHD2A
chr16	-	4658883	4664927	FAM100A
chr9	-	130702860	130712993	FAM102A
chr17	-	18427879	18430160	FAM106A
chr19	-	1876974	1885518	FAM108A1
chr9	-	74477367	74526148	FAM108B1
chr15	+	80987651	81047962	FAM108C1
chr20	-	2815970	2821332	FAM113A
chr22	+	45705784	45737836	FAM118A
chr9	-	96208781	96215874	FAM120AOS
chrX	-	133903595	133931262	FAM122B
chrX	-	134154533	134156566	FAM127C
chr2	-	70523107	70529220	FAM136A
chr6	+	3045617	3046034	FAM136B
chr14	-	24608173	24610797	FAM158A
chr8	+	21946713	21961891	FAM160B2
chr9	-	140138036	140142222	FAM166A
chr9	-	35561826	35563896	FAM166B
chr10	+	102672325	102673643	FAM178A
chr9	+	71939487	72007370	FAM189A2
chr16	+	691848	698474	FAM195A
chr4	-	159045731	159093718	FAM198B
chr9	+	38621084	38623277	FAM201A
chr10	+	88780045	88784487	FAM25A
chr16	-	88781745	88851372	FAM38A
chrX	-	153733326	153744566	FAM3A
chr1	+	110577240	110597263	FAM40A
chrX	+	153672484	153679002	FAM50A
chr1	+	26147318	26159433	FAM54B
chr17	+	635846	646075	FAM57A
chr1	-	150969300	150980854	FAM63A
chr20	-	49202646	49253426	FAM65C
chr9	+	139607023	139619170	FAM69B
chr9	+	40715523	40722679	FAM74A3
chr15	-	41028085	41047458	FAM82A2
chr19	-	49103856	49116694	FAM83E
chr17	-	18874380	18908060	FAM83G
chr8	-	144806102	144815914	FAM83H
chr16	-	5134300	5147789	FAM86A
chr8	-	12283123	12293852	FAM86B2
chr11	+	71498556	71512280	FAM86C
chr16	-	66965957	66968320	FAM96B
chr15	+	31196075	31203991	FAN1
chr11	-	22644078	22647387	FANCF
chr13	+	98795433	98897558	FARP1
chr19	-	13033283	13044558	FARSA
chr17	-	80036213	80056106	FASN
chr2	+	207630111	207660911	FASTKD2
chr4	-	187508936	187644987	FAT1
chr19	-	40325092	40337054	FBL
chr1	+	16085254	16113084	FBLIM1
chr16	+	30675777	30682131	FBRS
chr15	+	63889551	63894620	FBXL22
chr8	-	145579090	145582132	FBXL6
chr15	+	76196199	76226944	FBXO22
chr15	-	76225023	76225471	FBXO22OS
chr2	-	73481809	73496758	FBXO41
chr22	+	23604953	23607186	FBXW4P1
chr19	-	12799729	12807455	FBXW9
chr1	+	161551128	161570032	FCGR2C
chr1	+	161692456	161697933	FCRLB
chr19	-	10420890	10426691	FDX1L
chr19	+	4791727	4795571	FEM1A
chr17	+	7342688	7348251	FGF11
chr11	-	69513005	69519106	FGF19
chr10	-	93666344	93669258	FGFBP3
chr4	+	1795038	1810599	FGFR3
chr4	+	1006251	1020686	FGFRL1
chr4	+	153864134	153900848	FHDC1
chr2	-	105977282	106015681	FHL2
chr11	-	65651210	65656010	FIBP
chr7	-	100882892	100888371	FIS1
chr20	-	42935196	42939889	FITM2
chr11	+	35639734	35642421	FJX1
chr19	-	58336666	58338830	FKBP1AP1
chr11	+	64009587	64011607	FKBP2
chr12	+	2904107	2914587	FKBP4
chr6	-	32096483	32098067	FKBPL
chr19	+	47249302	47261832	FKRP
chr17	-	17115526	17140502	FLCN
chr17	-	18148152	18162055	FLII
chr8	+	8086091	8097552	FLJ10661
chr8	-	22497883	22499722	FLJ14107
chr1	+	180167143	180169859	FLJ23867
chr16	+	86588925	86590905	FLJ30679
chr17	+	78388966	78404171	FLJ35220
chr7	+	44078697	44082082	FLJ35390
chr22	+	21356210	21364663	FLJ39582
chr3	+	187896330	187898596	FLJ42393
chr1	-	2980635	2984289	FLJ42875
chrX	-	153576899	153603006	FLNA
chr3	+	57994126	58157982	FLNB
chr14	+	76044939	76114512	FLVCR2
chr15	-	33057746	33360085	FMN1
chr11	-	47738068	47788993	FNBP4
chr17	+	33448630	33457751	FNDC8
chr14	+	75745480	75748937	FOS
chr2	+	28615778	28637516	FOSL2
chr6	+	1610680	1614129	FOXC1
chr7	+	4721929	4811074	FOXK1
chr17	+	80477593	80562483	FOXK2
chr17	+	26850958	26865175	FOXN1
chr6	+	108882068	109005971	FOXO3
chr20	-	30432102	30433420	FOXS1
chr9	+	130565507	130576556	FPGS
chr13	+	39261172	39461267	FREM2
chr10	-	135438602	135440299	FRG2B
chr11	+	65154040	65180995	FRMD8
chr7	-	2273925	2281833	FTSJ2
chr17	-	61896792	61905031	FTSJ3
chr9	+	133454959	133513739	FUBP3
chr16	+	31191430	31206192	FUS
chr11	+	94277016	94283064	FUT4
chr19	+	35606731	35615228	FXYD3
chr2	+	202899309	202903160	FZD7
chr19	+	3506294	3536755	FZR1
chrX	-	153759605	153775233	G6PD
chr17	+	78075354	78093679	GAA
chr2	+	171673199	171699269	GAD1
chr1	+	68150882	68154019	GADD45A
chr19	+	2476122	2478257	GADD45B
chr19	-	13064971	13068050	GADD45GIP1
chr12	-	89913189	89918535	GALNT4
chr16	+	81348570	81413803	GAN
chr11	-	62392299	62414104	GANAB
chr12	+	6643656	6647536	GAPDH
chr19	+	36024313	36036221	GAPDHS
chr7	+	30634180	30673648	GARS
chr7	+	92076764	92088742	GATAD1
chr22	-	30681106	30685616	GATSL3
chr1	-	155183615	155197325	GBAP1
chr22	+	38203911	38212906	GCAT
chr12	-	120565013	120632513	GCN1L1
chr19	+	18496967	18499986	GDF15
chr10	-	5807185	5855512	GDI2
chr17	-	647660	655501	GEMIN4
chr2	+	39005326	39009106	GEMIN6
chr7	+	916190	936071	GET4
chr16	-	23474862	23521815	GGA2
chr17	-	73232693	73257707	GGA3
chr2	-	85776192	85788657	GGCX
chr19	-	38874991	38878668	GGN
chr17	-	4460221	4463876	GGT6
chr3	-	172165332	172166246	GHSR
chr7	-	100277129	100286870	GIGYF1
chr16	-	85711279	85722588	GINS2
chr16	+	58426297	58440048	GINS3
chr8	+	41386724	41402565	GINS4
chr17	-	38516904	38520945	GJD3
chrX	-	100652778	100663001	GLA
chr16	+	4382224	4389598	GLIS2
chr14	+	96001322	96011055	GLRX5
chr3	-	52728503	52740048	GLT8D1
chr17	+	4692253	4693884	GLTPD2
chr19	+	48248792	48260323	GLTSCR2
chr3	+	52321835	52327021	GLYCTK
chr16	-	4853203	4897303	GLYR1
chr19	-	19740284	19754455	GMIP
chr14	+	24702102	24708447	GMPR2
chr1	-	1716728	1822495	GNB1
chr5	-	180663927	180670906	GNB2L1
chr1	-	38032412	38061586	GNL2
chrX	+	54556643	54593720	GNL3L
chr16	+	1401899	1413352	GNPTG
chr1	-	145509819	145516076	GNRHR2
chr15	+	22736245	22746002	GOLGA6L1
chr15	-	22702284	22715728	GOLGA8DP
chr16	-	58741034	58768246	GOT2
chr17	+	4835591	4838325	GP1BA
chr22	+	19711065	19712297	GP1BB
chr8	+	145137523	145141119	GPAA1
chr1	-	156564279	156571270	GPATCH4
chr2	+	219125737	219128582	GPBAR1
chr1	-	27205872	27216869	GPN2
chr14	-	105515736	105531754	GPR132
chr5	-	145894416	145895676	GPR151
chr1	-	9164475	9189229	GPR157
chr8	+	145582224	145584946	GPR172A
chr11	-	60618397	60623444	GPR44
chr19	+	47840370	47845272	GPR77
chr17	+	80009762	80015346	GPS1
chr17	-	7215977	7218658	GPS2
chr9	+	139221931	139236288	GPSM1
chr3	-	49394608	49395791	GPX1
chr19	+	1104648	1106787	GPX4
chr2	+	11682850	11732272	GREB1
chr9	+	37422706	37436986	GRHPR
chr19	+	1000436	1009723	GRIN3B
chr5	+	176853686	176869850	GRK6
chr4	-	7061779	7069800	GRPEL1
chr4	-	71681498	71705220	GRSF1
chr13	-	113978504	114018463	GRTP1
chr19	+	48949029	48957164	GRWD1
chr17	+	3627196	3629992	GSG2
chr16	-	11961984	12010519	GSPT1
chr7	+	142960521	142966222	GSTK1
chr10	+	106013951	106027222	GSTO1
chr22	+	24322313	24326106	GSTT2
chr22	-	24340594	24347258	GSTTP1
chr14	+	77787229	77797940	GSTZ1
chr5	-	70330950	70363497	GTF2H2
chr7	-	74601103	74653445	GTF2IP1
chr9	+	135545727	135565470	GTF3C4
chr6	+	111279762	111289091	GTF3C6
chr19	+	17445790	17453539	GTPBP3
chr20	+	60758080	60777810	GTPBP5
chr7	-	65425672	65447301	GUSB
chr5	+	21459588	21474565	GUSBP1
chr11	-	2016405	2019065	H19
chr5	-	134670070	134734928	H2AFY
chrX	+	103230501	103232785	H2BFXP
chr20	+	61732643	61735737	HAR1A
chr20	-	61726844	61733671	HAR1B
chr5	-	140053489	140070971	HARS
chr5	+	140071017	140078890	HARS2
chr18	+	43684297	43708299	HAUS1
chrX	-	152713122	152736603	HAUS7
chr16	+	222845	223709	HBA2
chr16	+	230334	231178	HBQ1
chrX	+	11129405	11141204	HCCS
chrX	-	153213007	153236819	HCFC1
chr16	-	3072625	3074287	HCFC1R1
chr20	+	30639990	30689657	HCK
chr19	+	36393381	36395173	HCST
chr1	+	32757707	32799224	HDAC1
chr22	-	50683612	50689834	HDAC10
chr3	+	13521714	13547924	HDAC11
chr6	-	125596495	125623282	HDDC2
chr15	-	91474154	91475774	HDDC3
chr1	-	156711898	156721543	HDGF
chr2	-	242166678	242255254	HDLBP
chr1	-	45468219	45477027	HECTD3
chr3	+	50606908	50622421	HEMK1
chr1	+	6304251	6305638	HES3
chr17	+	43224683	43229468	HEXIM1
chr6	+	126070731	126082415	HEY2
chr17	+	79651019	79669147	HGS
chr14	+	62162118	62214977	HIF1A
chr3	-	42824399	42845934	HIGD1A
chr17	+	42925278	42927848	HIGD1B
chr5	+	175815783	175816751	HIGD2A
chr9	-	35812956	35815042	HINT2
chr6	-	26246838	26247205	HIST1H4G
chr1	-	149812258	149812765	HIST2H3A
chr1	-	149812258	149812765	HIST2H3C
chr1	-	228645064	228645560	HIST3H2A
chr10	+	71075609	71161637	HK1
chr11	+	118955586	118964259	HMBS
chr19	+	3572942	3579081	HMG20B
chr13	-	31032878	31040081	HMGB1
chrX	+	150151762	150159248	HMGB3
chr16	+	4526340	4560348	HMOX2
chr10	+	124895566	124897247	HMX3
chr17	-	73131343	73150775	HN1
chr5	+	177631507	177638184	HNRNPAB
chr14	-	21677295	21737638	HNRNPC
chr10	-	43881064	43892279	HNRNPF
chr1	-	23636275	23670853	HNRNPR
chr1	-	245013601	245027827	HNRNPU
chr11	-	62482219	62494821	HNRNPUL2
chr19	-	19040009	19052041	HOMER3
chr8	+	42752032	42885682	HOOK3
chr12	+	54366909	54370203	HOXC11
chr2	+	176972083	176974316	HOXD11
chr1	+	45792544	45794346	HPDL
chr19	+	35531409	35557477	HPN
chrX	+	133594174	133634698	HPRT1
chr10	-	100188902	100206704	HPS1
chr10	+	103825146	103827793	HPS6
chr8	-	21971931	21988565	HR
chr11	-	532241	535550	HRAS
chr2	-	129023053	129076171	HS6ST1
chr18	+	77724581	77730822	HSBP1L1
chr22	+	29138042	29153496	HSCB
chr6	+	44214848	44221614	HSP90AB1
chr11	-	122928199	122932844	HSPA8
chr7	+	75931874	75933614	HSPB1
chr5	+	53751430	53752213	HSPB3
chr12	+	119616594	119632551	HSPB8
chr17	+	40274755	40275371	HSPB9
chr1	+	22351706	22357715	HSPC157
chr2	-	198351307	198364640	HSPD1
chr2	+	198364720	198368187	HSPE1
chr2	+	74756531	74760683	HTRA2
chr3	-	50355220	50360281	HYAL2
chr1	-	6281252	6296044	ICMT
chr21	-	45646721	45660834	ICOSLG
chr20	-	2639040	2644843	IDH3B
chrX	-	153051220	153059967	IDH3G
chr10	-	1064846	1071799	IDI2
chr4	+	980784	998317	IDUA
chr9	-	131937830	131940540	IER5L
chr11	+	308106	309410	IFITM2
chr11	-	319672	320914	IFITM3
chr9	-	21186617	21187598	IFNA4
chr3	-	50325162	50330026	IFRD2
chr15	+	99192760	99507759	IGF1R
chr17	+	38599675	38613982	IGFBP4
chrX	+	153770458	153793261	IKBKG
chr3	+	53880576	53899827	IL17RB
chr1	+	207070787	207077484	IL24
chr1	-	153634513	153643479	ILF2
chr19	+	10764936	10803095	ILF3
chr11	+	6624963	6632099	ILK
chr2	-	239079042	239112324	ILKAP
chr15	-	75931425	75932664	IMP3
chr2	+	131100488	131104197	IMP4
chr3	-	49061761	49066875	IMPDH2
chrX	+	47064246	47065254	INE1
chr2	+	242641455	242668896	ING5
chrX	-	70711376	70712604	INGX
chr2	+	220436953	220440427	INHA
chr2	+	121103718	121109383	INHBB
chr10	+	134351352	134596984	INPP5A
chr19	-	17927321	17932320	INSL3
chr11	-	62414319	62420774	INTS5
chr14	-	24649424	24658124	IPO4
chr13	+	98605928	98676550	IPO5
chr11	+	9406168	9469674	IPO7
chr9	-	95375465	95432547	IPPK
chrX	-	153275956	153285342	IRAK1
chr19	-	50162825	50169132	IRF3
chr11	-	612554	615999	IRF7
chr19	-	44088518	44100287	IRGQ
chr16	-	54317211	54320378	IRX3
chr16	+	54965110	54968395	IRX5
chr15	+	89182038	89198879	ISG20
chr19	-	18545197	18548921	ISYNA1
chr12	+	2921786	2934237	ITFG2
chr16	+	284800	316119	ITFG3
chrX	+	70521627	70525204	ITGB1BP2
chr20	+	3190055	3204506	ITPA
chr14	-	93403258	93582263	ITPK1
chr14	+	93533796	93538478	ITPK1AS
chr15	+	40697685	40713512	IVD
chr19	-	49244144	49250166	IZUMO1
chr19	+	2096867	2099583	IZUMO4
chr3	+	9932270	9936031	JAGN1
chr1	-	65298905	65432187	JAK1
chr9	+	4985244	5128183	JAK2
chr6	+	15246526	15522253	JARID2
chr1	-	227918889	227923112	JMJD4
chr16	-	731666	734439	JMJD8
chr11	+	96123157	96126727	JRKL
chr14	-	23440409	23451848	JUB
chr17	-	39910858	39942964	JUP
chr19	-	8387467	8408146	KANK3
chr16	-	75661621	75681585	KARS
chr11	+	65479488	65487075	KAT5
chr10	+	102820998	102825351	KAZALD1
chr11	-	47593748	47600521	KBTBD4
chr19	+	48958765	48969367	KCNJ14
chr20	+	43374487	43379668	KCNK15
chr6	-	39156746	39197251	KCNK5
chr19	+	38810483	38819649	KCNK6
chr17	+	7255207	7258262	KCTD11
chr16	-	29917660	29937545	KCTD13
chr22	+	37447778	37459430	KCTD17
chr16	+	2732494	2759031	KCTD5
chr19	+	4969123	5153608	KDM4B
chrX	-	53220502	53254604	KDM5C
chr19	-	10596795	10613481	KEAP1
chr1	+	32479490	32509472	KHDRBS1
chr19	-	6413118	6424822	KHSRP
chr9	-	2804154	2844130	KIAA0020
chr17	-	26941457	26972173	KIAA0100
chr4	+	53578620	53580305	KIAA0114
chr16	+	85645028	85709812	KIAA0182
chr4	+	6784458	6885899	KIAA0232
chr14	+	105331653	105363087	KIAA0284
chr9	+	138371647	138380739	KIAA0649
chr17	-	2592679	2614927	KIAA0664
chr1	+	39875175	39882154	KIAA0754
chr1	-	155882835	155904188	KIAA0907
chr10	+	75545604	75561551	KIAA0913
chr19	+	7660787	7683196	KIAA1543
chr14	+	77564577	77583630	KIAA1737
chr6	+	111580481	111590261	KIAA1919
chr8	+	22462538	22477983	KIAA1967
chr1	-	11980122	11986480	KIAA2013
chr12	-	39687029	39837192	KIF21A
chr14	+	104095524	104167888	KLC1
chr19	-	12995236	12998017	KLF1
chr8	-	103661004	103667983	KLF10
chr9	-	110247132	110252047	KLF4
chr2	-	207945528	208030614	KLF7
chr12	+	27933186	27955973	KLHDC5
chr1	+	161068180	161070138	KLHDC9
chr17	+	39994042	40004599	KLHL10
chr1	-	6650783	6662929	KLHL21
chr9	-	21331017	21335429	KLHL9
chr17	+	45727274	45761004	KPNB1
chr19	-	10663760	10676702	KRI1
chr17	-	39657232	39661865	KRT13
chr17	-	39669996	39675270	KRT15
chr17	-	39679868	39684641	KRT19
chr21	+	46066330	46067566	KRTAP10-11
chr21	-	46074129	46074576	KRTAP12-4
chr21	+	31802593	31803076	KRTAP13-4
chr21	-	32090842	32091095	KRTAP21-3
chr17	-	39305175	39306054	KRTAP4-5
chr11	-	1605571	1606513	KRTAP5-1
chr11	+	71276608	71277666	KRTAP5-10
chr11	-	1618406	1619524	KRTAP5-2
chr11	+	1718424	1718985	KRTAP5-6
chr11	+	71259465	71260653	KRTAP5-9
chr17	+	39405938	39406905	KRTAP9-4
chr1	-	155141883	155145804	KRTCAP2
chr1	-	52497776	52499472	KTI12
chr1	-	201349965	201368669	LAD1
chrX	-	153705240	153707596	LAGE3
chr13	+	113951468	113977741	LAMP1
chr5	+	154092461	154197163	LARP1
chrX	-	64732461	64754686	LAS1L
chr16	-	67973786	67978015	LCAT
chr1	-	152538129	152539248	LCE3E
chr16	+	25123046	25189551	LCMT1
chr15	-	43619973	43622891	LCMT2
chr10	-	103867324	103880210	LDB1
chr11	+	18415935	18429765	LDHA
chr16	-	75145757	75150665	LDHD
chr1	+	25870075	25895377	LDLRAP1
chr22	-	44888449	44894005	LDOC1L
chr5	+	132209357	132210582	LEAP2
chr6	-	33738989	33754719	LEMD2
chr19	-	54972978	54974894	LENG9
chr17	-	39958204	39968451	LEPREL4
chr4	-	1813205	1857974	LETM1
chr7	+	2557496	2568063	LFNG
chr22	-	37966252	37976024	LGALS2
chr1	+	180199441	180244188	LHX4
chr22	-	30636441	30642796	LIF
chr2	+	110656008	110726134	LIMS3-LOC440895
chr17	+	73521782	73560804	LLGL2
chr12	-	66516848	66524533	LLPH
chr15	+	75105193	75118099	LMAN1L
chr19	-	2428163	2456958	LMNB2
chr3	+	101395273	101398057	LOC100009676
chr7	-	74601103	74653459	LOC100093631
chr3	+	125635443	125648867	LOC100125556
chr20	-	61294378	61297973	LOC100127888
chr8	+	144816309	144828507	LOC100128338
chr9	+	95380331	95382817	LOC100128361
chr16	-	2787076	2802601	LOC100128788
chr7	+	152161208	152162630	LOC100128822
chr16	+	89778263	89784573	LOC100128881
chr9	+	127115751	127121463	LOC100129034
chr1	+	94057524	94065587	LOC100129046
chr7	-	139102208	139112272	LOC100129148
chr1	+	31191618	31199593	LOC100129196
chr15	+	50646370	50650503	LOC100129387
chr14	+	37641230	37642998	LOC100129794
chr4	-	773936	775636	LOC100129917
chr1	+	227916239	227922055	LOC100130093
chr17	+	43973148	43976164	LOC100130148
chr20	-	19222945	19265240	LOC100130264
chr1	-	35447126	35450948	LOC100130633
chr7	+	128506463	128512101	LOC100130705
chr12	+	58120022	58122139	LOC100130776
chr15	-	63879908	63893026	LOC100130855
chr9	-	139698378	139703300	LOC100131193
chr19	+	7694670	7696510	LOC100131801
chr16	+	22524843	22547841	LOC100132247
chr8	+	7783858	7809935	LOC100132396
chr9	-	67017399	67030982	LOC100133920
chr16	+	432240	442960	LOC100134368
chr7	-	140395135	140396877	LOC100134713
chr20	+	25990434	26002430	LOC100134868
chr22	+	51021454	51022355	LOC100144603
chr5	-	172381785	172386371	LOC100268168
chr6	-	26987144	26988085	LOC100270746
chr16	-	21458003	21513552	LOC100271836
chr5	-	68926979	68929028	LOC100272216
chr9	-	79791671	79792833	LOC100286938
chr17	+	73267379	73269976	LOC100287042
chr2	-	109743783	109746575	LOC100287216
chr3	-	156390959	156393502	LOC100287227
chr15	-	32812048	32825942	LOC100288615
chr12	+	87983	91263	LOC100288778
chr9	+	123555774	123561009	LOC100288842
chr9	-	130873449	130881013	LOC100289019
chr9	-	139979397	139981269	LOC100289341
chr3	-	142719686	142720309	LOC100289361
chr13	-	99848627	99853011	LOC100289373
chr13	-	113621797	113622952	LOC100289410
chrX	-	118599995	118603083	LOC100303728
chr17	+	1420212	1421390	LOC100306951
chr5	-	403811	404662	LOC100310782
chr17	-	70399462	70588943	LOC100499467
chr19	+	14183820	14185874	LOC113230
chr15	+	45670897	45672321	LOC145663
chr19	-	28281400	28284848	LOC148189
chr1	+	1334909	1337426	LOC148413
chr2	+	131328418	131341734	LOC150527
chr2	+	132250385	132279149	LOC150776
chr2	-	111132685	111142113	LOC151009
chr2	+	74729743	74732192	LOC151534
chr7	+	154795142	154797413	LOC202781
chr10	-	28808845	28821283	LOC220906
chr11	+	1330937	1331937	LOC255512
chr5	-	470624	473080	LOC25845
chr17	-	2310274	2318730	LOC284009
chr21	-	45225638	45232448	LOC284837
chr11	+	1593970	1620414	LOC338651
chrX	+	40482817	40483386	LOC347411
chr4	-	3943668	3957148	LOC348926
chr19	-	55890611	55895627	LOC388564
chr20	-	37049266	37063962	LOC388796
chr5	-	135527155	135528851	LOC389332
chrX	-	3735575	3761935	LOC389906
chr22	+	24373116	24374043	LOC391322
chr14	+	89883697	89886137	LOC400236
chr1	+	45769581	45771291	LOC400752
chr3	-	151980404	151987415	LOC401093
chr11	-	1756029	1769349	LOC402778
chr12	+	56223391	56230030	LOC440104
chr16	-	29538928	29577540	LOC440354
chr2	+	110656008	110726134	LIMS3-LOC440895
chr9	+	99671356	99672737	LOC441454
chr16	+	22448328	22503541	LOC641298
chr21	+	46707966	46717269	LOC642852
chr9	+	140122017	140124090	LOC643596
chr19	-	35067637	35068596	LOC643719
chr17	+	44270938	44274089	LOC644246
chr15	-	44826702	44829098	LOC645212
chr11	-	67559237	67572807	LOC645332
chr1	-	26146444	26150097	LOC646471
chr3	+	149689065	149691029	LOC646903
chr20	-	34633539	34638882	LOC647979
chr1	-	12907235	12908237	LOC649330
chr16	+	2653384	2680495	LOC652276
chr15	+	82944792	82976263	LOC727849
chr20	+	4173736	4176600	LOC728228
chr15	+	41576200	41591795	LOC729082
chr19	+	33793762	33795963	LOC80054
chr15	+	82944821	82975798	LOC80154
chr2	-	86247338	86250991	LOC90784
chr22	-	50171537	50173958	LOC90834
chr12	-	12508341	12510001	LOH12CR2
chr19	-	5691844	5720176	LONP1
chr2	-	100889752	100939195	LONRF2
chr15	+	74218788	74244478	LOXL1
chr10	-	100007442	100028007	LOXL4
chr5	-	1461541	1524076	LPCAT1
chr1	-	213029945	213031480	LQK1
chr11	+	66624875	66627946	LRFN4
chr11	+	68080107	68216743	LRP5
chr22	-	25747384	25758524	LRP5L
chr4	-	3514289	3534224	LRPAP1
chr19	-	18501953	18508415	LRRC25
chr9	-	140063211	140064491	LRRC26
chr17	+	44590075	44633014	LRRC37A2
chr1	-	46744071	46769038	LRRC41
chr1	-	3696783	3713068	LRRC47
chr3	-	120043575	120068186	LRRC58
chr17	-	48458593	48474914	LRRC59
chr19	+	7953389	7966908	LRRC8E
chr2	+	238600806	238674558	LRRFIP1
chr7	+	102105389	102113612	LRWD1
chr5	+	157170754	157183746	LSM11
chr17	-	42112002	42144987	LSM12
chr20	+	60697516	60710434	LSM14B
chr19	-	2321519	2328614	LSM7
chr17	-	7760002	7761172	LSMD1
chr14	+	24780704	24787242	LTB4R
chr14	+	24779356	24781259	LTB4R2
chr12	+	6493356	6500732	LTBR
chr6	+	144164507	144184943	LTV1
chr16	-	238973	279449	LUC7L
chr8	+	144099901	144103827	LY6E
chr6	+	31638727	31640227	LY6G5B
chr8	-	144239330	144241457	LY6H
chr6	-	90341942	90348216	LYRM2
chr1	-	9989775	10002826	LZIC
chr4	+	151503076	151505845	MAB21L2
chr16	-	79627744	79634622	MAF
chrX	+	151867244	151870814	MAGEA6
chr3	-	184428154	184429836	MAGEF1
chr8	+	33342684	33358778	MAK16
chr9	+	139746818	139755251	MAMDC4
chr15	-	75648132	75660941	MAN2C1
chr1	+	38261159	38267278	MANEAL
chr3	+	51422691	51426828	MANF
chr20	+	33146518	33148149	MAP1LC3A
chr19	+	17830302	17845324	MAP1S
chr19	-	4090319	4124126	MAP2K2
chr19	+	7968764	7979363	MAP2K7
chr12	-	53874275	53893444	MAP3K12
chr17	-	43340487	43394414	MAP3K14
chr3	-	183533663	183543393	MAP6D1
chr1	-	32799439	32801834	MARCKSL1
chr12	+	57881850	57910433	MARS
chr2	+	198570086	198573114	MARS2
chr10	+	99473464	99477909	MARVELD1
chr1	-	11086579	11107285	MASP2
chr2	+	85766287	85772403	MAT2A
chr14	-	65541844	65569227	MAX
chr16	+	29817854	29822504	MAZ
chr18	-	47795215	47808144	MBD1
chr19	-	1576677	1592652	MBD3
chr19	+	7030593	7033022	MBD3L5
chr7	+	99724319	99726121	MBLAC1
chr6	-	20100934	20212670	MBOAT1
chr2	-	71336805	71357394	MCEE
chr13	+	113622756	113752862	MCF2L
chr8	+	48873493	48890068	MCM4
chr22	+	35796115	35820495	MCM5
chr2	-	136597195	136634011	MCM6
chr7	-	99690403	99699427	MCM7
chr12	-	49952085	49961911	MCRS1
chrX	+	119737743	119755016	MCTS1
chr7	+	75677392	75695930	MDH2
chr11	+	46403302	46405375	MDK
chr1	-	29519384	29557454	MECR
chr17	+	4634722	4636896	MED11
chr11	+	93517404	93546496	MED17
chr1	+	28655512	28662478	MED18
chr9	-	136207754	136214972	MED22
chr17	+	15690163	15693019	MEIS3P1
chr7	+	100027253	100031749	MEPCE
chr12	-	58162350	58165914	METTL1
chr9	+	132388434	132397879	METTL11A
chr11	+	62432778	62434923	METTL12
chr1	+	171750760	171766856	METTL13
chr7	+	128116782	128142978	METTL2B
chr19	-	1554667	1568057	MEX3D
chr17	-	19286754	19290493	MFAP4
chr22	-	37865100	37882478	MFNG
chr4	-	2932287	2936586	MFSD10
chr8	+	145734551	145736589	MFSD3
chr14	+	50087488	50090199	MGAT2
chr2	-	240115026	240117153	MGC16025
chrX	-	133677406	133680660	MGC16121
chr7	+	92167788	92169079	MGC16142
chr17	-	72206134	72209460	MGC16275
chr5	-	138723256	138725605	MGC29506
chr7	-	97595907	97601638	MGC72080
chr16	+	4674825	4740975	MGRN1
chr1	+	1550794	1565990	MIB2
chr22	+	38302345	38338026	MICALL1
chr19	+	1248551	1259142	MIDN
chr22	+	24236564	24237409	MIF
chr17	-	73262309	73267303	MIF4GD
chr11	-	122022936	122023016	MIR100
chr5	+	167987908	167987970	MIR103-1AS
chr7	-	99691615	99691697	MIR106B
chr10	-	91352503	91352584	MIR107
chr19	-	10514133	10514214	MIR1181
chr18	-	19408964	19409049	MIR1-2
chr3	+	183959192	183959277	MIR1224
chr16	-	2140195	2140285	MIR1225
chr3	+	47891044	47891119	MIR1226
chr8	-	145625475	145625559	MIR1234
chr4	+	114028018	114028111	MIR1243
chr2	-	177465707	177465780	MIR1246
chr3	+	186504460	186504566	MIR1248
chr22	-	45596834	45596900	MIR1249
chr17	-	79106995	79107108	MIR1250
chr20	+	47896846	47896957	MIR1259
chr19	+	52196506	52196592	MIR125A
chr15	-	86313726	86313809	MIR1276
chr3	+	128081007	128081101	MIR1280
chr19	+	54191734	54191821	MIR1283-1
chr3	-	71591120	71591240	MIR1284
chr10	-	100154974	100155064	MIR1287
chr12	-	49048226	49048313	MIR1291
chr11	-	93466839	93466930	MIR1304
chr10	-	105154009	105154158	MIR1307
chr17	-	1953201	1953302	MIR132
chr19	+	54175221	54175294	MIR1323
chr18	-	19405658	19405746	MIR133A1
chr14	+	101521023	101521096	MIR134
chr16	+	69966983	69967083	MIR140
chr12	+	7073259	7073354	MIR141
chr17	-	56408592	56408679	MIR142
chr17	-	27188550	27188636	MIR144
chr15	+	96876489	96876536	MIR1469
chr15	+	45725247	45725327	MIR147B
chr2	+	241395417	241395506	MIR149
chr17	-	46114526	46114613	MIR152
chr16	-	69599710	69599771	MIR1538
chr18	+	47013742	47013792	MIR1539
chr21	+	26946291	26946356	MIR155
chr13	+	92002858	92002942	MIR17
chr9	+	127454720	127454830	MIR181A2
chr1	-	198828001	198828111	MIR181B1
chr19	+	13985512	13985622	MIR181C
chr7	-	129410222	129410332	MIR182
chr12	+	100583661	100583727	MIR1827
chr7	-	129414744	129414854	MIR183
chr1	-	71533313	71533399	MIR186
chrX	+	49768108	49768194	MIR188
chr1	-	154166140	154166219	MIR190B
chr3	-	49058050	49058142	MIR191
chr16	-	85775226	85775306	MIR1910
chr20	-	62572817	62572897	MIR1914
chr17	+	29887014	29887102	MIR193A
chr16	+	14397823	14397906	MIR193B
chr7	-	27209098	27209182	MIR196B
chr1	+	110141514	110141589	MIR197
chr4	+	117220880	117220924	MIR1973
chr2	-	149639364	149639417	MIR1978
chr13	+	92003144	92003226	MIR19A
chr12	+	7072861	7072929	MIR200C
chr1	+	209605477	209605587	MIR205
chr4	+	126428413	126428462	MIR2054
chr2	-	56216084	56216194	MIR216A
chr5	-	168195150	168195260	MIR218-2
chr17	-	1617196	1617281	MIR22
chrX	-	45606420	45606530	MIR222
chr13	+	24736554	24736643	MIR2276
chr5	-	92956401	92956494	MIR2277
chr9	+	97847489	97847586	MIR23B
chr9	+	97848302	97848370	MIR24-1
chr19	-	13947100	13947173	MIR24-2
chr7	-	99691182	99691266	MIR25
chr20	-	57393280	57393368	MIR298
chr7	-	130561505	130561569	MIR29A
chr14	+	101507699	101507781	MIR300
chr4	-	113569338	113569407	MIR302A
chr4	-	113569640	113569713	MIR302B
chr4	-	113569518	113569586	MIR302C
chr17	+	79099676	79099755	MIR3065
chr9	-	97848295	97848376	MIR3074
chr1	+	41222955	41223044	MIR30C1
chr8	-	135817118	135817188	MIR30D
chr1	+	23370797	23370865	MIR3115
chr1	-	180407448	180407525	MIR3121
chr2	-	178120672	178120738	MIR3128
chr2	-	207647957	207648032	MIR3130-1
chr2	+	207647957	207648032	MIR3130-2
chr2	-	220413794	220413869	MIR3132
chr9	+	18573303	18573377	MIR3152
chr10	-	97824071	97824156	MIR3157
chr11	-	71783273	71783348	MIR3165
chr14	+	32954300	32954379	MIR3172
chr14	-	95604255	95604323	MIR3173
chr16	+	593276	593366	MIR3176
chr17	-	925715	925799	MIR3183
chr19	+	813583	813653	MIR3187
chr19	+	18497371	18497444	MIR3189
chr19	+	47730198	47730278	MIR3190
chr19	-	47730200	47730276	MIR3191
chr20	-	50069441	50069514	MIR3194
chr1	+	117214370	117214449	MIR320B1
chr1	-	224444705	224444843	MIR320B2
chr17	-	7126615	7126698	MIR324
chr17	-	79099682	79099749	MIR338
chr17	-	17717149	17717245	MIR33B
chr14	+	100774195	100774293	MIR345
chr1	-	9211726	9211836	MIR34A
chr14	+	101531934	101532004	MIR369
chrX	-	73507120	73507192	MIR374A
chr2	-	219866366	219866430	MIR375
chr14	+	101506405	101506485	MIR376A2
chr14	+	101506772	101506872	MIR376B
chr14	+	101506026	101506092	MIR376C
chr14	+	101512256	101512331	MIR381
chr14	+	101489661	101489757	MIR411
chr14	+	101531783	101531874	MIR412
chrX	-	133680643	133680741	MIR424
chr3	-	49057580	49057667	MIR425
chr1	-	113004391	113004455	MIR4256
chr1	+	150524404	150524490	MIR4257
chr1	+	154948168	154948259	MIR4258
chr2	+	240227156	240227240	MIR4269
chr7	+	101936368	101936453	MIR4285
chr10	-	131641562	131641638	MIR4297
chr15	-	69094188	69094264	MIR4312
chr17	-	75393065	75393136	MIR4316
chr18	-	47652868	47652933	MIR4320
chrX	-	133674370	133674461	MIR450A1
chrX	-	133674214	133674292	MIR450B
chr17	-	27188386	27188458	MIR451
chr7	+	136587913	136588041	MIR490
chr17	-	6921229	6921341	MIR497
chrX	-	133680357	133680428	MIR503
chr19	+	54189722	54189809	MIR519C
chr19	+	54223349	54223436	MIR520D
chr19	+	54178964	54179051	MIR520E
chr19	+	54254464	54254551	MIR522
chrX	-	133675370	133675467	MIR542
chr12	+	65016288	65016385	MIR548C
chr22	-	26951177	26951289	MIR548J
chr2	+	47604813	47604909	MIR559
chr4	-	24521814	24521913	MIR573
chr5	-	36147993	36148090	MIR580
chr7	+	73605527	73605624	MIR590
chr7	+	127721912	127722012	MIR593
chr7	-	158325409	158325505	MIR595
chr8	+	9599181	9599278	MIR597
chr8	-	100548863	100548958	MIR599
chr9	-	126164803	126164882	MIR601
chr9	+	140732870	140732968	MIR602
chr10	+	102734741	102734841	MIR608
chr12	-	116586364	116586459	MIR620
chr13	+	41384901	41384997	MIR621
chr13	+	100008384	100008482	MIR623
chr15	-	42491767	42491864	MIR627
chr15	-	70371710	70371807	MIR629
chr17	+	30677127	30677221	MIR632
chr17	-	66420591	66420689	MIR635
chr17	-	74732531	74732630	MIR636
chr19	-	3961411	3961510	MIR637
chr19	+	10829079	10829179	MIR638
chr19	+	14640354	14640452	MIR639
chr19	+	52785049	52785143	MIR643
chr20	+	49202322	49202416	MIR645
chr20	-	62573983	62574079	MIR647
chr14	+	101533060	101533138	MIR656
chr17	-	79099075	79099173	MIR657
chr22	-	38240278	38240378	MIR658
chr8	-	145019358	145019447	MIR661
chr7	+	150935506	150935624	MIR671
chr9	-	86584662	86584772	MIR7-1
chrX	-	153285370	153285440	MIR718
chr13	+	53384184	53384275	MIR759
chr1	-	156905922	156906036	MIR765
chr19	+	46522189	46522307	MIR769
chr3	-	10436172	10436246	MIR885
chrX	-	145109311	145109390	MIR891A
chr1	-	156390132	156390221	MIR9-1
chr3	-	197401366	197401447	MIR922
chr13	+	92003567	92003645	MIR92A1
chr7	-	99691390	99691470	MIR93
chr15	+	89911247	89911337	MIR9-3
chr2	-	176032360	176032437	MIR933
chr19	+	54485560	54485651	MIR935
chr10	-	29891192	29891275	MIR938
chr16	+	2321747	2321841	MIR940
chr1	+	117637264	117637350	MIR942
chr4	-	1988110	1988204	MIR943
chr9	+	96938238	96938318	MIRLET7A1
chr22	+	46508628	46508702	MIRLET7A3
chr9	+	96941115	96941202	MIRLET7D
chr9	+	96938628	96938715	MIRLET7F1
chr3	-	52302293	52302377	MIRLET7G
chr2	-	122484520	122494503	MKI67IP
chr19	+	36208920	36229779	MLL4
chr2	+	238395877	238463961	MLPH
chr16	+	2255449	2259418	MLST8
chr16	+	83932729	83949787	MLYCD
chr1	+	45965855	45976739	MMACHC
chr12	+	132312940	132336316	MMP17
chr20	+	49575362	49577820	MOCS3
chr7	+	100210052	100213000	MOSPD3
chr2	+	71357443	71377230	MPHOSPH10
chr15	+	75182409	75190565	MPI
chr22	+	37415701	37425863	MPST
chr2	-	216807313	216878346	MREG
chr19	+	13875336	13885096	MRI1
chr13	+	21750371	21753220	MRP63
chr11	-	66202549	66206310	MRPL11
chr17	+	79670406	79674548	MRPL12
chr6	-	44081372	44095191	MRPL14
chr8	+	55047780	55061074	MRPL15
chr11	-	59573607	59578345	MRPL16
chr11	-	6701615	6704632	MRPL17
chr1	-	1337275	1342693	MRPL20
chr11	+	1968501	1977839	MRPL23
chr1	-	156707093	156710923	MRPL24
chr16	-	417395	420540	MRPL28
chr7	+	42971938	42977453	MRPL32
chr19	+	17416476	17417652	MRPL34
chr5	-	1798498	1799956	MRPL36
chr1	+	54665839	54684056	MRPL37
chr17	-	73894723	73901181	MRPL38
chr19	+	10362639	10370721	MRPL4
chr22	+	19420035	19423596	MRPL40
chr9	+	140446308	140447007	MRPL41
chr10	-	102741133	102747272	MRPL43
chr12	-	6601315	6602471	MRPL51
chr14	+	23299091	23304246	MRPL52
chr2	-	74699108	74699927	MRPL53
chr1	-	228294379	228297013	MRPL55
chr6	-	42174538	42185633	MRPS10
chr19	+	39421347	39423659	MRPS12
chr1	-	36921361	36930040	MRPS15
chr10	-	75008600	75012451	MRPS16
chr7	+	56019610	56023033	MRPS17
chr6	-	43638933	43655549	MRPS18A
chr9	+	138392482	138396519	MRPS2
chr1	+	150266268	150280819	MRPS21
chr17	-	55916841	55927399	MRPS23
chr7	-	43906156	43909145	MRPS24
chr3	-	15090018	15106816	MRPS25
chr20	+	3026674	3028896	MRPS26
chr5	+	44809026	44815618	MRPS30
chr16	-	1821895	1823140	MRPS34
chr12	+	27863705	27909237	MRPS35
chr17	+	73257748	73262457	MRPS7
chr1	+	19578074	19586622	MRTO4
chr2	-	234774089	234777055	MSL3L2
chr1	+	155580006	155584758	MSTO1
chr11	-	62360674	62369303	MTA2
chrX	-	154292308	154299547	MTCP1
chrX	-	154289899	154299547	MTCP1NB
chr1	-	38275238	38325292	MTF1
chr22	+	30821719	30825041	MTFP1
chr2	+	74425689	74442424	MTHFD2
chr1	-	11845786	11866160	MTHFR
chr2	-	55463755	55496315	MTIF2
chr1	-	32697260	32707311	MTMR9L
chr5	-	79945818	79946854	MTRNR2L2
chr10	-	37890365	37891859	MTRNR2L7
chr11	-	10529433	10530723	MTRNR2L8
chr16	-	70695106	70719954	MTSS1L
chr11	+	65627871	65633914	MUS81
chr2	+	70142202	70170076	MXD1
chr5	-	176734205	176739292	MXD3
chr4	-	2249159	2263739	MXD4
chr6	+	135502452	135540311	MYB
chr17	-	4442190	4458681	MYBBP1A
chr8	-	67474409	67525480	MYBL1
chr20	+	42295708	42345122	MYBL2
chr8	+	128748314	128753680	MYC
chr2	-	241065979	241075764	MYEOV2
chr22	-	36677322	36784063	MYH9
chr12	+	56552099	56555366	MYL6
chr17	-	34851598	34891305	MYO19
chr10	-	95066185	95242074	MYOF
chr2	-	132241532	132250064	MZT2A
chr2	+	130939500	130948300	MZT2B
chr5	+	177540555	177553107	N4BP3
chrX	-	153195376	153200468	NAA10
chr4	-	76831807	76862166	NAAA
chr12	+	57482676	57489259	NAB2
chr12	-	57106210	57119066	NACA
chr19	+	13229108	13251959	NACC1
chr1	-	1682670	1709909	NADK
chr11	+	71164216	71212581	NADSYN1
chr17	+	40687950	40696466	NAGLU
chr10	+	120789227	120793854	NANOS1
chr12	-	76438671	76478738	NAP1L1
chr11	-	2965659	3013607	NAP1L4
chr8	-	144656954	144660513	NAPRT1
chr16	-	779768	790997	NARFL
chr18	-	55267893	55289177	NARS
chr17	-	72766685	72772470	NAT9
chr1	+	19969725	19984945	NBL1
chr1	-	16890411	16939982	NBPF1
chr3	-	196662272	196669464	NCBP2
chr1	+	36023392	36032380	NCDN
chr7	+	72634673	72649979	NCF1B
chr3	-	48711277	48723334	NCKIPSD
chr2	-	232319458	232329205	NCL
chr19	+	3185874	3209573	NCLN
chr10	+	51572363	51590734	NCOA4
chr12	-	124808960	125052010	NCOR2
chr10	+	101686965	101718755	NCRNA00093
chr21	+	36096104	36109479	NCRNA00160
chr11	+	129872518	129875381	NCRNA00167
chr12	+	116971226	116973326	NCRNA00173
chr21	-	46839630	46844985	NCRNA00175
chr17	+	16342300	16345340	NCRNA00188
chr5	+	111496222	111498198	NCRNA00219
chr16	-	576846	577407	NCRNA00235
chr21	-	40685860	40686888	NCRNA00257
chr20	+	47894714	47905795	NCRNA00275
chr9	+	140100118	140113813	NDOR1
chr19	+	19627018	19639013	NDUFA13
chr19	+	54606159	54610281	NDUFA3
chr12	-	57628685	57634475	NDUFA4L2
chr19	-	8376233	8386280	NDUFA7
chr16	-	23592334	23607639	NDUFAB1
chr3	+	49058617	49060926	NDUFAF3
chr14	-	92582467	92588153	NDUFB1
chr16	+	2009516	2011976	NDUFB10
chr10	-	102283496	102289636	NDUFB8
chr11	-	77779395	77791265	NDUFC2
chr5	+	1801495	1816167	NDUFS6
chr11	+	67798083	67804114	NDUFS8
chr11	+	67374322	67380012	NDUFV1
chr21	+	44313377	44329773	NDUFV3
chr15	+	75639330	75647588	NEIL1
chr9	-	140342022	140353786	NELF
chr17	-	7218950	7232638	NEURL4
chr17	+	46125685	46138907	NFE2L1
chr19	+	3359615	3463603	NFIC
chr14	-	35870715	35873960	NFKBIA
chr8	-	145654162	145669812	NFKBIL2
chr14	+	23938897	23947402	NGDN
chr5	-	177576464	177580961	NHP2
chr16	+	69373545	69377009	NIP7
chr15	-	23004683	23034427	NIPA2
chr1	-	31652591	31712734	NKAIN1
chrX	-	118722299	118739846	NKRF
chr8	-	23536205	23540450	NKX3-1
chr17	-	33458367	33469322	NLE1
chrY	+	16635625	16955848	NLGN4Y
chr11	+	278569	285304	NLRP6
chr15	-	85198359	85201802	NMB
chr17	+	49230919	49239450	NME1
chr17	+	49230919	49249105	NME1-NME2
chr17	+	49243880	49249105	NME2
chr16	-	1820320	1821710	NME3
chr16	+	447191	450754	NME4
chr3	-	48335588	48342848	NME6
chr16	-	4511694	4524896	NMRAL1
chr17	+	43138679	43186382	NMT1
chr16	-	69775773	69788829	NOB1
chr12	+	132628992	132636986	NOC4L
chr17	+	65714060	65740266	NOL11
chr22	+	38082343	38089485	NOL12
chr9	-	33461350	33473941	NOL6
chr1	-	6581406	6614658	NOL9
chr10	+	103911932	103923627	NOLC1
chr7	+	156742416	156765876	NOM1
chrX	+	70503041	70521018	NONO
chr4	-	2939663	2965118	NOP14
chr5	-	175811231	175815540	NOP16
chr20	+	2633253	2639039	NOP56
chr2	+	203130514	203168384	NOP58
chr9	+	140317846	140328858	NOXA1
chr16	-	2028917	2031440	NOXO1
chr17	+	79860071	79860781	NPB
chr18	-	21111462	21166581	NPC1
chr9	-	139933908	139940676	NPDC1
chr17	+	45608443	45700642	NPEPPS
chr5	+	170814707	170833731	NPM1
chr10	-	103541081	103543170	NPM3
chr3	-	50384918	50388486	NPRL2
chr4	-	164245116	164253748	NPY1R
chr6	+	3000066	3019994	NQO2
chr1	-	27237974	27240567	NR0B2
chr15	+	96874110	96883492	NR2F2
chr19	-	17342693	17356151	NR2F6
chr21	-	16333555	16437126	NRIP1
chr16	+	67918780	67920271	NRN1L
chr5	+	74063102	74072734	NSA2
chrX	+	151999510	152037907	NSDHL
chr5	-	6599351	6633473	NSUN2
chr7	-	72716513	72722864	NSUN5
chr7	+	75043757	75046066	NSUN5P1
chr7	-	72418831	72425302	NSUN5P2
chr17	-	73126322	73127877	NT5C
chr16	+	1832932	1839192	NUBP2
chr1	+	27248223	27272887	NUDC
chr16	+	4743693	4745860	NUDT16L1
chr8	-	21964382	21966932	NUDT18
chr11	+	63993737	63997488	NUDT22
chr11	-	67395408	67397401	NUDT8
chr10	-	92911760	92912837	NUDT9P1
chr17	-	27582853	27621166	NUFIP2
chr19	-	50410083	50432773	NUP62
chr16	-	28548661	28550495	NUPR1
chr9	+	91150015	91159462	NXNL2
chr20	+	23331372	23335408	NXT1
chr19	+	2269519	2273487	OAZ1
chr2	-	220426437	220436268	OBSL1
chr19	+	17337054	17340028	OCEL1
chr4	-	48887404	48908815	OCIAD2
chr16	+	56485423	56511407	OGFOD1
chr12	+	123459353	123464588	OGFOD2
chr20	+	61436176	61445352	OGFR
chrX	+	70752911	70795747	OGT
chr1	-	241756451	241803701	OPN3
chr11	-	7960122	7961067	OR10A3
chr11	-	123908772	123909708	OR10G7
chr11	+	123893719	123894655	OR10G9
chr19	+	16059817	16060768	OR10H4
chr9	-	107366951	107367908	OR13C2
chr1	-	247978101	247979031	OR14A16
chr11	+	57982216	57983194	OR1S1
chr1	+	248636651	248637608	OR2T3
chr1	-	248436153	248437116	OR2T33
chr1	+	248058888	248059833	OR2W3
chr17	-	3181183	3182268	OR3A2
chr11	+	48510344	48511274	OR4A47
chr11	+	51515281	51516211	OR4C46
chr11	+	5509914	5510978	OR52D1
chr11	+	5968576	5969524	OR56A3
chr11	+	56805008	56805935	OR5AK4P
chr3	+	97887543	97888485	OR5H15
chr11	+	55578942	55579878	OR5L1
chr11	-	7817520	7818489	OR5P2
chr11	-	56184733	56185708	OR5R1
chr1	-	158746471	158747425	OR6N2
chr19	-	9212944	9213982	OR7G2
chr11	-	124310045	124310981	OR8B8
chr12	+	122064454	122079946	ORAI1
chr11	-	69480331	69490165	ORAOV1
chr9	+	117092068	117095536	ORM2
chr12	+	56211805	56214959	ORMDL2
chr17	-	38077295	38083884	ORMDL3
chr16	+	83982671	83999937	OSGIN1
chr9	+	77703397	77762114	OSTF1
chr11	+	63753324	63765892	OTUB1
chr17	+	1945276	1946725	OVCA2
chr14	+	23235730	23240998	OXA1L
chr12	+	133195402	133198972	P2RX2
chr12	+	121647663	121671909	P2RX4
chr19	+	10217070	10225414	PPAN-P2RY11
chr11	+	72929343	72947395	P2RY2
chr17	-	79801033	79818544	P4HB
chr3	+	49027340	49044581	P4HTM
chr12	+	56498102	56507694	PA2G4
chr3	-	156527059	156529810	PA2G4P4
chr8	-	101715143	101734315	PABPC1
chrX	+	72223351	72225551	PABPC1L2B
chr1	-	40026484	40042521	PABPC4
chr14	+	23789396	23795369	PABPN1
chr16	-	88928033	88933014	PABPN1L
chr11	+	117014999	117047131	PAFAH1B2
chr19	+	39616419	39670046	PAK4
chr10	+	89419475	89507462	PAPSS2
chr16	+	3019341	3023485	PAQR4
chr1	+	8021713	8045342	PARK7
chr3	-	183547172	183602693	PARL
chr12	+	53845885	53874946	PCBP2
chr13	-	53418108	53422774	PCDH8
chr5	+	140180782	140183257	PCDHA3
chr5	+	140474236	140476964	PCDHB2
chr13	-	113831924	113863029	PCID2
chr11	+	65383782	65404910	PCNXL3
chr11	-	117075787	117102811	PCSK7
chr2	+	70485230	70508317	PCYOX1
chr3	-	195965252	196014584	PCYT1A
chr6	-	170886449	170893748	PDCD2
chr19	+	33072103	33078329	PDCD5
chr5	+	271735	315089	PDCD6
chr2	+	101179417	101193201	PDCL3
chr11	-	767222	777487	PDDC1
chr3	+	57541980	57547768	PDE12
chr16	-	69362523	69364498	PDF
chr7	-	536896	559481	PDGFA
chr22	-	39619684	39636914	PDGFB
chr16	+	333117	337209	PDIA2
chr2	-	10923516	10952960	PDIA6
chr8	+	22437983	22451810	PDLIM2
chr5	-	176910394	176924602	PDLIM7
chr16	+	70147528	70195184	PDPR
chr20	-	30532757	30539883	PDRG1
chr16	+	15068832	15131552	PDXDC1
chr16	-	70010201	70099851	PDXDC2P
chr17	-	4574678	4607632	PELP1
chr22	-	30972611	30987894	PES1
chr20	+	18118498	18123812	PET117
chr1	-	2336240	2344010	PEX10
chr15	-	90226286	90233958	PEX11A
chr17	-	33901813	33905656	PEX12
chr11	-	45931219	45939674	PEX16
chr22	+	18560685	18572207	PEX26
chr17	+	8152595	8173809	PFAS
chr1	-	161070345	161087866	PFDN2
chr12	+	53689234	53693234	PFDN5
chr21	+	45719924	45747261	PFKL
chr17	-	4848946	4851825	PFN1
chr10	+	99186026	99193198	PGAM1
chr7	-	44102325	44105186	PGAM2
chr12	+	133287392	133299323	PGAM5
chr10	-	50723150	50732359	PGBD3
chr1	+	10459084	10480201	PGD
chr19	+	17622431	17632097	PGLS
chr16	-	2261602	2264822	PGP
chr11	-	100900354	101000544	PGR
chr17	+	76374734	76420639	PGS1
chr12	-	7074516	7079891	PHB2
chr6	-	170104001	170124106	PHF10
chr1	+	6673755	6684093	PHF13
chr17	-	7138346	7142825	PHF23
chr22	-	41855720	41864708	PHF5A
chr12	-	76419226	76425556	PHLDA1
chr9	+	139743255	139745490	PHPT1
chr11	+	576482	612222	PHRF1
chr19	+	4007748	4038067	PIAS4
chr4	+	492988	533320	PIGG
chr1	-	159997461	160001783	PIGM
chr9	-	35088687	35096579	PIGO
chr16	+	620003	634109	PIGQ
chr17	+	34891402	34895150	PIGW
chr5	+	67586494	67597649	PIK3R1
chr7	+	99955625	99965454	PILRB
chr6	+	37137921	37143204	PIM1
chr12	+	57984941	57997211	PIP4K2C
chr9	-	130683807	130689770	PIP5KL1
chr22	-	32014476	32026810	PISD
chr17	-	1421282	1466110	PITPNA
chr22	-	28247656	28315255	PITPNB
chr12	-	123468026	123594975	PITPNM2
chr5	-	134363423	134369964	PITX1
chr6	+	122931376	123047518	PKIB
chr15	-	72491369	72523684	PKM2
chr11	+	394216	404908	PKP3
chr16	+	68279246	68294961	PLA2G15
chr11	-	63341943	63381941	PLA2G16
chr19	-	5558177	5568005	PLAC2
chr10	+	81892257	81904784	PLAC9
chr17	-	43189007	43209891	PLCD3
chr17	-	17104308	17109646	PLD6
chr8	-	144989320	145047697	PLEC
chr19	+	30156326	30166383	PLEKHF1
chr1	-	6526151	6551760	PLEKHG5
chr14	+	68000007	68056255	PLEKHH1
chr19	-	2233154	2236328	PLEKHJ1
chr15	-	90207599	90222648	PLIN1
chr19	-	4838345	4867780	PLIN3
chr19	-	4522543	4535208	PLIN5
chr1	+	11994745	12035594	PLOD1
chr3	-	145787227	145879282	PLOD2
chr7	-	100849257	100861011	PLOD3
chr3	-	48445260	48470872	PLXNB1
chr18	+	57567191	57571538	PMAIP1
chr16	+	8891669	8943194	PMM2
chr9	+	139305115	139318213	PMPCA
chr7	-	75137068	75157453	PMS2L3
chr14	-	74178485	74181128	PNMA1
chr14	+	39644386	39652422	PNN
chr7	-	131185020	131241376	PODXL
chr20	+	30795695	30805726	POFUT1
chr1	+	166808723	166823709	POGK
chr7	-	44154285	44163147	POLD2
chr11	-	67119018	67121052	POLD4
chr15	-	89859535	89878026	POLG
chr6	+	43484790	43497114	POLR1C
chr9	+	37485944	37503693	POLR1E
chr17	+	7387697	7417935	POLR2A
chr16	+	57496550	57505921	POLR2C
chr2	-	128603839	128615729	POLR2D
chr19	-	1086577	1095391	POLR2E
chr22	+	38349673	38365319	POLR2F
chr11	+	62529010	62534187	POLR2G
chr19	-	36604610	36606206	POLR2I
chr8	+	22102618	22108680	POLR3D
chr22	-	41921802	41940476	POLR3H
chr16	-	96978	103632	POLR3K
chr19	-	617222	633568	POLRMT
chr7	+	100303675	100305123	POP7
chr2	+	132349267	132384999	POTEKP
chr2	+	105471968	105473471	POU3F3
chr1	+	155402970	155404053	POU5F1P4
chr2	-	241388835	241396117	PP14571
chr19	+	10216964	10221975	PPAN
chr19	+	10217070	10225414	PPAN-P2RY11
chr1	+	42922172	42926086	PPCS
chr7	+	44836240	44842716	PPIA
chr1	-	143767143	143767881	PPIAL4G
chr15	-	64448013	64455354	PPIB
chr4	-	159630278	159644552	PPID
chr10	+	81107219	81115089	PPIF
chr1	+	43124047	43142429	PPIH
chr12	-	111157614	111180757	PPP1CC
chr14	-	104200087	104313927	PPP1R13B
chr11	-	64011950	64014413	PPP1R14B
chrX	-	42636616	42637486	PPP1R2P9
chr20	-	58511886	58515352	PPP1R3D
chr14	-	23765111	23772057	PPP1R3E
chr1	+	28157292	28178183	PPP1R8
chr19	+	52693054	52729678	PPP2R1A
[truncated: 1,064 more rows]
