# Supplementary material for: Inference of RNA Polymerase II Transcription Dynamics from Chromatin Immunoprecipitation Time Course Data
Source: PLoS Comput Biol. 2014 May 15;10(5):e1003598. doi: 10.1371/journal.pcbi.1003598 (PMC4022483; doi:10.1371/journal.pcbi.1003598)
Supplement: File S1 — Gene lists and clustering results. The files in this archive include the list of 2623 genes found to exhibit differential pol-II occupancy between 0 and 40 min after E2 treatment and also greater than 1000 bp in length. A BED file with the coordinates of the genes according to the hg19 annotation and a list of 383 genes found to fit the pol-II model well and their cluster indices. (ZIP) [file pcbi.1003598.s001.zip › GeneLists/Model_fit_genes.tsv]

ACTR2	1
AKAP1	1
ARHGEF10L	1
ATP2A2	1
BRMS1	1
C17orf56	1
C1orf52	1
C9orf140	1
CARS	1
CASP7	1
CHMP6	1
EIF2B1	1
EPB41L1	1
EPS15L1	1
FARP1	1
FHL2	1
FLJ42393	1
FLNB	1
FMN1	1
FOXC1	1
HCK	1
IRAK1	1
LOC729082	1
PCID2	1
PDGFB	1
PDLIM7	1
PNN	1
QSOX1	1
RCL1	1
RPL27A	1
SERBP1	1
SMCR7L	1
SUZ12P	1
TIPARP	1
TMEM104	1
TPM1	1
ZNF185	1
ANXA11	2
AP1B1	2
ARMCX6	2
ATP6AP1	2
BLVRB	2
CARD10	2
CBLL1	2
CCT8	2
DCAF15	2
DGKZ	2
DKFZp761E198	2
EMP2	2
FAM118A	2
FAM189A2	2
FAM25A	2
FRMD8	2
GAN	2
GREB1	2
GSPT1	2
H19	2
HAR1B	2
HIF1A	2
ITPK1	2
KCNK5	2
KIAA0284	2
LARP1	2
LRWD1	2
LTV1	2
NOL12	2
NRN1L	2
PRPF38B	2
PSMA2	2
PUS1	2
RBBP7	2
RBM4	2
RPS19	2
SGK223	2
SH3BP2	2
SLC7A6	2
SLK	2
TH1L	2
TIMP3	2
TMED1	2
TMEM2	2
UGCG	2
VTI1B	2
ZNF644	2
ABCF2	3
ANKFY1	3
C19orf60	3
C1orf109	3
C1orf50	3
COPS6	3
KIAA0020	3
NOLC1	3
ORMDL2	3
PKIB	3
RPL7L1	3
RPL7	3
SLC34A3	3
TMEM138	3
UBXN1	3
USP5	3
WDR34	3
WDR75	3
ATP5G3	4
CAPN12	4
CNN2	4
CNPY4	4
DALRD3	4
EIF2B4	4
FAM69B	4
GINS2	4
GPR157	4
HNRNPAB	4
KLF7	4
LDOC1L	4
MBD1	4
MXD3	4
NCOR2	4
PEX16	4
PILRB	4
PIP4K2C	4
RAVER1	4
RNPS1	4
RPLP2	4
SURF4	4
TADA2B	4
TAF5	4
THOC5	4
THUMPD3	4
UHRF1	4
XAB2	4
ZCCHC17	4
AP1M2	5
C14orf104	5
C16orf7	5
C1orf182	5
C5orf35	5
CDK10	5
CGB1	5
CXorf26	5
EMG1	5
FAM86C	5
FJX1	5
KTI12	5
LOC100287042	5
LOC100288842	5
MAK16	5
METTL13	5
MFSD3	5
MRPS30	5
NCRNA00219	5
PYCRL	5
RPL37	5
RRP9	5
SH3BGRL3	5
SHMT2	5
STOML2	5
TMEM102	5
ZNF785	5
AMD1	6
ATP5F1	6
B4GALT7	6
C10orf116	6
C11orf24	6
C11orf68	6
ELK4	6
FAM100A	6
FLJ39582	6
FRG2B	6
HOMER3	6
LOC100129917	6
LOC100134368	6
LOC100287227	6
LOC100306951	6
LOC148413	6
LOC202781	6
LOC400752	6
LY6E	6
MIF4GD	6
MPI	6
MRPL11	6
MRPS15	6
MRTO4	6
NDUFAF3	6
NDUFV3	6
NUPR1	6
PDIA2	6
PFDN2	6
POLR1E	6
RHOD	6
RNF113A	6
RPL7A	6
SAT2	6
SNRPF	6
SYT12	6
TGOLN2	6
TIMM17A	6
TOE1	6
VPS28	6
ANAPC13	7
AUP1	7
DHX34	7
ERLIN2	7
INTS5	7
IPO4	7
JAGN1	7
LCMT2	7
LOC100130776	7
LOC100289373	7
LOC401093	7
LOC645332	7
MRPL55	7
MRPS21	7
NCDN	7
POLR3K	7
PSMB5	7
PSME1	7
RPL13	7
RPL34	7
RPUSD2	7
SNHG6	7
TAF1D	7
TMEM179B	7
A4GALT	8
AHCY	8
AK3	8
ASB12	8
ATP13A1	8
C1orf229	8
C22orf13	8
C2orf7	8
C9orf69	8
CARD9	8
CHCHD8	8
CHDH	8
CSK	8
CYC1	8
EEF1D	8
FAM122B	8
FAM166A	8
FKBP4	8
FZR1	8
GCN1L1	8
GINS4	8
HIGD1A	8
KIAA0232	8
LOXL1	8
LY6G5B	8
MFAP4	8
NOL6	8
NOP16	8
NPM1	8
PDCD5	8
PGAM5	8
POLR2C	8
RNF208	8
RPL5	8
SHH	8
SLC7A1	8
SLCO4A1	8
SNRPD1	8
SPDEF	8
THG1L	8
TMED4	8
TRMT61A	8
WDR43	8
ZNF146	8
ZNF282	8
ZNF295	8
ZWINT	8
ADCY1	9
C17orf76	9
C17orf81	9
C17orf95	9
CCDC84	9
CTTN	9
GALNT4	9
GPX1	9
HEXIM1	9
ILF2	9
LRP5L	9
MAMDC4	9
MTIF2	9
MYBL1	9
RPL23A	9
SENP3	9
SNAPC5	9
SYNE2	9
TFDP1	9
TIMM50	9
TPRKB	9
TPSG1	9
TRIM41	9
TSEN54	9
TSTD1	9
YJEFN3	9
ACTN1	10
BRI3BP	10
C14orf142	10
C14orf43	10
CACNG4	10
CAMTA1	10
CLN8	10
DUSP3	10
EHD4	10
GGA2	10
HS6ST1	10
ISG20	10
JAK1	10
JAK2	10
KIF21A	10
LOC100130705	10
LOC338651	10
MYH9	10
NRIP1	10
PLA2G16	10
PLAC2	10
RAB10	10
RAB31	10
RASA3	10
RASSF3	10
RET	10
RGS10	10
RHEB	10
SFXN2	10
SHB	10
SLC37A3	10
SNX32	10
SPNS2	10
SSBP4	10
TMEM8A	10
WDR1	10
WWC1	10
ZBTB48	10
ARMC6	11
CHTF18	11
GP1BA	11
HMBS	11
HSCB	11
LDHA	11
LOC100131193	11
LONP1	11
ProSAPiP1	11
RPL10	11
RPL29	11
SHARPIN	11
STUB1	11
C12orf45	12
C17orf70	12
C17orf90	12
C5orf55	12
C9orf169	12
CENPB	12
CITED4	12
COG8	12
DUSP12	12
GADD45A	12
GATAD1	12
GPAA1	12
HAUS7	12
KIAA0649	12
LOC100128881	12
MRPL36	12
MRPL51	12
MRPS16	12
NCBP2	12
NXT1	12
PFDN5	12
PPID	12
PPPDE2	12
PSMA4	12
PSMG4	12
RPL12	12
RPL41	12
RPS15	12
RPS7	12
RPUSD4	12
SETD6	12
SLC25A5	12
SLC35A4	12
TRIAP1	12
TTC39C	12
TXNL4B	12
ZSWIM1	12
